# Supplementary material for: Metabolic features of recurrent major depressive disorder in remission, and the risk of future recurrence
Source: Transl Psychiatry. 2021 Jan 11;11:37. doi: 10.1038/s41398-020-01182-w (PMC7801396; doi:10.1038/s41398-020-01182-w)
Supplement: Supplementary file 2 — Supplementary Tables S1-S14 [file 41398_2020_1182_MOESM2_ESM.xlsx]

## Sheet: Table S1 Raw Data Females
Table S1. Raw AUC and recurrence data. Females
Sample Name	Group	HAM-D	Lifetime Depressive Episodes	Recurrence	Latency to Recurrence (days)	1-[Time to Relapse/ 862 days]	1,25-Dihydroxyvitamin D3	1-Methyladenine	1-Methyladenosine	1-Methylhistidine	1-Methylnicotinamide	1-Pyrroline-5-carboxylic acid	11,12-DiHETrE	11,12-Epoxyeicosatrienoic acid	11-Dehydro-thromboxane B2	11-HETE	12-HETE	13,14-Dihydro-15-keto PGF2a	13S-hydroxyoctadecadienoic acid	14,15-DHET	14,15-Epoxy-5,8,11-eicosatrienoic acid	15-HETE	2,3-Diphosphoglyceric acid	2-Aminoisobutyric acid	2-Arachidonylglycerol	2-Deoxyguanosine 5-monophosphate	2-Deoxyinosine triphosphate	2-Hydroxy-3-methylbutyric acid	2-Hydroxyglutarate	2-Isopropylmalic acid	2-Keto-L-gluconate	2-Ketobutyric acid	2-Ketohexanoic acid	2-Methylcitric acid	2-Octenoylcarnitine	2-Picolinic acid	2-Pyrocatechuic acid	20-Hydroxyeicosatetraenoic acid	24,25-Dihydrolanosterol	24,25-Epoxycholesterol	3, 5-Tetradecadiencarnitine	3-Hydroxy-cis-5-tetradecenoylcarnitine	3-Hydroxyanthranilic acid	3-Hydroxydodecanoylcarnitine	3-Hydroxyhexadecanoylcarnitine	3-Hydroxyhexadecenoylcarnitine	3-Hydroxyhexanoylcarnitine	3-Hydroxyisovaleryl Carnitine	3-Hydroxylinoleylcarnitine
FD_016	rrMDD	2	32	0	889	0	4450000	N/A	65600000	56600000	4540000	507000	N/A	32500	N/A	62300	74100	N/A	1310000	68700	N/A	60000	382000	N/A	156000	N/A	N/A	66600000	1530000	383000	N/A	64100000	294000	161000	625000000	N/A	N/A	320000	1700000	405000	627000	4060000	N/A	7210000	6840000	N/A	N/A	16300000	2280000
FD_064	rrMDD	4	5	0	865	0	1310000	N/A	54900000	46900000	9450000	464000	N/A	52900	N/A	103000	485000	N/A	1750000	28200	N/A	74500	275000	N/A	257000	N/A	N/A	75200000	1250000	235000	N/A	51900000	520000	138000	394000000	N/A	N/A	568000	862000	78600	1250000	8100000	N/A	7270000	5370000	N/A	N/A	24100000	967000
FD_127	rrMDD	1	10	0	848	0	2130000	N/A	50300000	44900000	6460000	359000	N/A	39100	N/A	73300	105000	N/A	1800000	131000	N/A	45400	321000	N/A	181000	N/A	N/A	44700000	1810000	392000	N/A	59500000	753000	250000	193000000	N/A	N/A	353000	1160000	73600	776000	7730000	N/A	10600000	7070000	N/A	N/A	11900000	916000
FD_204	rrMDD	3	17	0	890	0	3520000	N/A	51400000	39700000	15100000	320000	N/A	44300	N/A	69100	98500	N/A	1090000	103000	N/A	55600	365000	N/A	254000	N/A	N/A	48600000	1550000	237000	N/A	57500000	603000	90600	210000000	N/A	N/A	353000	1410000	216000	696000	6980000	N/A	8020000	5800000	N/A	N/A	16300000	1030000
FD_297	rrMDD	0	2	0	750	0	5980000	N/A	77800000	43100000	8790000	326000	N/A	44500	N/A	61500	100000	N/A	1600000	134000	N/A	48800	368000	N/A	81100	N/A	N/A	66200000	1300000	247000	N/A	65300000	667000	131000	186000000	N/A	N/A	460000	1070000	305000	1050000	9250000	N/A	10100000	4660000	N/A	N/A	17100000	1780000
FD_334	rrMDD	0	5	0	864	0	9500000	N/A	43900000	57000000	4610000	572000	N/A	58600	N/A	74800	76400	N/A	1360000	75900	N/A	40500	370000	N/A	314000	N/A	N/A	46500000	1310000	305000	N/A	55900000	534000	121000	141000000	N/A	N/A	338000	1290000	70700	916000	8620000	N/A	10800000	5780000	N/A	N/A	15700000	1090000
FD_342	rrMDD	7	7	0	859	0	4180000	N/A	50700000	38300000	8260000	373000	N/A	51000	N/A	70800	989000	N/A	1440000	129000	N/A	56100	397000	N/A	1060000	N/A	N/A	40100000	1560000	177000	N/A	61100000	433000	65700	379000000	N/A	N/A	615000	1290000	77700	900000	6900000	N/A	7050000	6140000	N/A	N/A	10100000	1150000
FD_372	rrMDD	2	2	0	515	0	6280000	N/A	44700000	61000000	10800000	677000	N/A	50900	N/A	64800	104000	N/A	1480000	76100	N/A	33200	318000	N/A	56300	N/A	N/A	44700000	1090000	365000	N/A	53000000	1340000	130000	134000000	N/A	N/A	265000	950000	36800	1710000	3060000	N/A	4730000	5120000	N/A	N/A	10600000	939000
FD_425	rrMDD	2	2	0	912	0	2050000	N/A	73200000	64000000	5370000	542000	N/A	37100	N/A	48800	353000	N/A	754000	58200	N/A	34800	399000	N/A	423000	N/A	N/A	42100000	1690000	397000	N/A	58100000	450000	159000	135000000	N/A	N/A	285000	1380000	151000	745000	5710000	N/A	7560000	6980000	N/A	N/A	15700000	941000
FD_467	rrMDD	2	2	0	842	0	2130000	N/A	82900000	105000000	6910000	689000	N/A	35000	N/A	37800	70300	N/A	947000	68700	N/A	33400	412000	N/A	188000	N/A	N/A	86400000	1750000	385000	N/A	67200000	830000	148000	414000000	N/A	N/A	263000	1750000	263000	1030000	8250000	N/A	13700000	10600000	N/A	N/A	19900000	1990000
FD_511	rrMDD	2	2	0	862	0	3140000	N/A	51900000	48500000	8600000	281000	N/A	34800	N/A	51200	163000	N/A	4910000	61200	N/A	48400	326000	N/A	74800	N/A	N/A	26600000	1490000	324000	N/A	59100000	758000	118000	592000000	N/A	N/A	296000	943000	203000	721000	1460000	N/A	4830000	2820000	N/A	N/A	17800000	1070000
FD_5147	rrMDD	5	2	0	905	0	8910000	N/A	62300000	50500000	12700000	586000	N/A	34700	N/A	79900	112000	N/A	1080000	59700	N/A	36100	493000	N/A	77000	N/A	N/A	63700000	1710000	265000	N/A	54200000	624000	158000	107000000	N/A	N/A	284000	994000	69200	1060000	10600000	N/A	10900000	3080000	N/A	N/A	21200000	867000
FD_520	rrMDD	7	2	0	861	0	28700000	N/A	60500000	40000000	7020000	391000	N/A	34500	N/A	65600	239000	N/A	1510000	27500	N/A	37700	402000	N/A	99600	N/A	N/A	34700000	1400000	506000	N/A	63200000	453000	129000	179000000	N/A	N/A	306000	1690000	266000	714000	6140000	N/A	5400000	5130000	N/A	N/A	15300000	2150000
FD_771	rrMDD	5	2	0	852	0	2520000	N/A	54600000	65100000	3360000	576000	N/A	39100	N/A	52600	93300	N/A	1590000	148000	N/A	38700	295000	N/A	157000	N/A	N/A	41800000	1180000	293000	N/A	54900000	493000	142000	167000000	N/A	N/A	276000	843000	213000	693000	6640000	N/A	9140000	5540000	N/A	N/A	14000000	1020000
FD_808	rrMDD	0	5	0	686	0	3140000	N/A	64300000	48100000	8020000	772000	N/A	44400	N/A	63400	209000	N/A	3170000	94900	N/A	63400	370000	N/A	132000	N/A	N/A	85100000	2160000	439000	N/A	57800000	904000	222000	124000000	N/A	N/A	353000	1080000	206000	678000	7690000	N/A	8940000	4480000	N/A	N/A	14400000	1120000
FD_897	rrMDD	1	2	0	912	0	13000000	N/A	68400000	87900000	9270000	547000	N/A	21600	N/A	66200	350000	N/A	742000	76200	N/A	43800	319000	N/A	309000	N/A	N/A	34800000	1440000	328000	N/A	62400000	771000	178000	242000000	N/A	N/A	375000	2010000	230000	485000	3340000	N/A	5680000	5710000	N/A	N/A	19600000	2150000
FD_899	rrMDD	3	5	0	877	0	2910000	N/A	55900000	43400000	4010000	324000	N/A	38100	N/A	82700	256000	N/A	1480000	109000	N/A	33600	456000	N/A	64900	N/A	N/A	39500000	1540000	493000	N/A	54800000	413000	105000	158000000	N/A	N/A	397000	1200000	47500	1070000	11300000	N/A	8820000	4940000	N/A	N/A	9490000	873000
FD_965	rrMDD	4	5	0	854	0	1410000	N/A	46500000	34800000	8440000	411000	N/A	49700	N/A	95500	112000	N/A	1910000	112000	N/A	47000	401000	N/A	153000	N/A	N/A	28000000	986000	222000	N/A	60600000	401000	96300	321000000	N/A	N/A	350000	1280000	154000	577000	6200000	N/A	7100000	4090000	N/A	N/A	5710000	834000
FD_023	rrMDD	4	2	1	225	0.738979	8700000	N/A	35400000	29500000	9840000	376000	N/A	44300	N/A	55100	113000	N/A	1750000	84900	N/A	51600	316000	N/A	114000	N/A	N/A	62100000	1600000	343000	N/A	54400000	669000	115000	184000000	N/A	N/A	400000	1120000	180000	1100000	6790000	N/A	7700000	2150000	N/A	N/A	7670000	938000
FD_027	rrMDD	4	2	1	45	0.947796	6950000	N/A	52400000	58200000	5640000	488000	N/A	24800	N/A	49100	140000	N/A	874000	86000	N/A	32900	282000	N/A	151000	N/A	N/A	39000000	1070000	166000	N/A	54100000	403000	63700	172000000	N/A	N/A	306000	918000	143000	593000	4780000	N/A	6300000	4300000	N/A	N/A	14200000	744000
FD_075	rrMDD	5	7	1	696	0.192575	1830000	N/A	58000000	39700000	6540000	351000	N/A	33900	N/A	78400	273000	N/A	1970000	93400	N/A	45700	400000	N/A	126000	N/A	N/A	50900000	1630000	306000	N/A	62100000	1010000	160000	246000000	N/A	N/A	389000	1410000	56100	1120000	10500000	N/A	13600000	5990000	N/A	N/A	7560000	1150000
FD_139	rrMDD	1	4	1	588	0.317865	5840000	N/A	63700000	72000000	8390000	443000	N/A	30900	N/A	83100	288000	N/A	1550000	88800	N/A	38800	323000	N/A	279000	N/A	N/A	53500000	1170000	283000	N/A	60100000	778000	175000	580000000	N/A	N/A	439000	1340000	94500	743000	5920000	N/A	10500000	8990000	N/A	N/A	28700000	1140000
FD_154	rrMDD	7	4	1	463	0.462877	7980000	N/A	50500000	36300000	2700000	381000	N/A	61600	N/A	90900	130000	N/A	1900000	171000	N/A	62300	431000	N/A	76300	N/A	N/A	42900000	1500000	312000	N/A	55900000	554000	245000	212000000	N/A	N/A	578000	1150000	128000	1010000	8690000	N/A	7940000	5130000	N/A	N/A	15800000	1300000
FD_248	rrMDD	5	3	1	52	0.939675	10400000	N/A	40000000	27500000	3760000	252000	N/A	58300	N/A	90600	240000	N/A	1170000	90400	N/A	73600	375000	N/A	101000	N/A	N/A	45700000	1200000	205000	N/A	56200000	618000	132000	422000000	N/A	N/A	389000	1100000	120000	1240000	13500000	N/A	12500000	9260000	N/A	N/A	11300000	1020000
FD_256	rrMDD	0	3	1	49	0.943155	4210000	N/A	64000000	38300000	4700000	452000	N/A	43000	N/A	76400	71200	N/A	1660000	87200	N/A	46800	306000	N/A	273000	N/A	N/A	76600000	1260000	436000	N/A	56800000	506000	150000	447000000	N/A	N/A	398000	1380000	115000	550000	4440000	N/A	8880000	6980000	N/A	N/A	16800000	1130000
FD_311	rrMDD	9	7	1	299	0.653132	6050000	N/A	72700000	79900000	3080000	578000	N/A	61500	N/A	74200	1720000	N/A	1310000	170000	N/A	66300	398000	N/A	137000	N/A	N/A	58900000	1600000	676000	N/A	61900000	419000	218000	293000000	N/A	N/A	984000	1260000	81200	1250000	8530000	N/A	6190000	6770000	N/A	N/A	15500000	983000
FD_368	rrMDD	3	21	1	532	0.382831	2620000	N/A	88400000	98300000	6450000	655000	N/A	57700	N/A	86200	302000	N/A	1090000	126000	N/A	53400	310000	N/A	295000	N/A	N/A	130000000	1620000	602000	N/A	61900000	586000	181000	484000000	N/A	N/A	646000	1460000	127000	516000	3290000	N/A	7770000	10200000	N/A	N/A	28500000	960000
FD_396	rrMDD	2	2	1	776	0.099768	2560000	N/A	53200000	35000000	12000000	344000	N/A	70600	N/A	81300	210000	N/A	1510000	65600	N/A	68300	231000	N/A	162000	N/A	N/A	115000000	1580000	270000	N/A	52900000	526000	57300	242000000	N/A	N/A	372000	1090000	193000	624000	6000000	N/A	6590000	4520000	N/A	N/A	13500000	1170000
FD_404	rrMDD	0	2	1	598	0.306265	3480000	N/A	82700000	41500000	6390000	432000	N/A	34100	N/A	53400	80800	N/A	1040000	169000	N/A	38500	392000	N/A	572000	N/A	N/A	68800000	1160000	283000	N/A	58600000	745000	134000	398000000	N/A	N/A	401000	1520000	64600	907000	8390000	N/A	13300000	10600000	N/A	N/A	18500000	1190000
FD_446	rrMDD	5	10	1	461	0.465197	2710000	N/A	59600000	60800000	3540000	353000	N/A	40700	N/A	71800	253000	N/A	980000	70300	N/A	41100	309000	N/A	76400	N/A	N/A	59400000	1250000	259000	N/A	55500000	713000	162000	107000000	N/A	N/A	453000	1120000	120000	372000	5010000	N/A	3860000	3520000	N/A	N/A	14000000	767000
FD_545	rrMDD	3	2	1	463	0.462877	1900000	N/A	48900000	40200000	6080000	282000	N/A	86200	N/A	93700	574000	N/A	1410000	89500	N/A	53300	327000	N/A	67600	N/A	N/A	39200000	1130000	191000	N/A	54800000	393000	130000	100000000	N/A	N/A	449000	1030000	162000	756000	7660000	N/A	6900000	4090000	N/A	N/A	12000000	960000
FD_548	rrMDD	3	N/A	1	138	0.839907	45200000	N/A	47200000	43000000	5170000	429000	N/A	53700	N/A	77000	537000	N/A	1160000	116000	N/A	42400	359000	N/A	51500	N/A	N/A	93300000	1530000	263000	N/A	53600000	660000	104000	256000000	N/A	N/A	493000	1490000	65800	1230000	7210000	N/A	5810000	4620000	N/A	N/A	14800000	980000
FD_560	rrMDD	0	4	1	403	0.532483	5600000	N/A	54900000	114000000	11500000	609000	N/A	41200	N/A	51000	143000	N/A	1160000	86300	N/A	40300	430000	N/A	53500	N/A	N/A	111000000	2090000	469000	N/A	54700000	715000	226000	361000000	N/A	N/A	293000	990000	150000	666000	6320000	N/A	6650000	5750000	N/A	N/A	16000000	1220000
FD_588	rrMDD	2	50	1	169	0.803944	3370000	N/A	40900000	40200000	3890000	317000	N/A	36500	N/A	44500	279000	N/A	2190000	117000	N/A	23700	523000	N/A	340000	N/A	N/A	41200000	1470000	457000	N/A	55200000	583000	195000	161000000	N/A	N/A	334000	1050000	147000	633000	6980000	N/A	7790000	3710000	N/A	N/A	17900000	1110000
FD_658	rrMDD	7	3	1	325	0.62297	3310000	N/A	51600000	44600000	10000000	512000	N/A	46100	N/A	75100	77500	N/A	1360000	111000	N/A	60200	399000	N/A	52800	N/A	N/A	27000000	1290000	536000	N/A	57800000	571000	125000	252000000	N/A	N/A	331000	914000	207000	1160000	15000000	N/A	12500000	5700000	N/A	N/A	8200000	869000
FD_721	rrMDD	0	5	1	535	0.37935	10700000	N/A	58700000	38500000	2140000	469000	N/A	65200	N/A	84400	220000	N/A	3300000	105000	N/A	71500	435000	N/A	174000	N/A	N/A	173000000	1470000	332000	N/A	54400000	5960000	125000	223000000	N/A	N/A	656000	1010000	148000	741000	8880000	N/A	11000000	4460000	N/A	N/A	19900000	1280000
FD_796	rrMDD	1	4	1	38	0.955916	2150000	N/A	55400000	47800000	5770000	891000	N/A	51700	N/A	62300	180000	N/A	1620000	113000	N/A	57200	344000	N/A	53000	N/A	N/A	55300000	1120000	275000	N/A	55300000	819000	137000	112000000	N/A	N/A	402000	1080000	248000	634000	7020000	N/A	6670000	5180000	N/A	N/A	23300000	917000
FD_8147	rrMDD	4	30	1	243	0.718097	5160000	N/A	57400000	53700000	6330000	382000	N/A	40300	N/A	54200	214000	N/A	769000	134000	N/A	37300	417000	N/A	409000	N/A	N/A	77700000	1250000	343000	N/A	56900000	521000	96400	207000000	N/A	N/A	330000	984000	178000	1320000	10900000	N/A	15400000	4550000	N/A	N/A	12800000	972000
FD_860	rrMDD	0	3	1	95	0.889791	3750000	N/A	54900000	52300000	11300000	267000	N/A	23400	N/A	39500	226000	N/A	2250000	85700	N/A	37600	374000	N/A	142000	N/A	N/A	27300000	1270000	455000	N/A	62500000	502000	281000	305000000	N/A	N/A	308000	1420000	93800	1290000	7090000	N/A	11700000	5670000	N/A	N/A	15500000	951000
FD_912	rrMDD	0	3	1	233	0.729698	3480000	N/A	64700000	48600000	6870000	506000	N/A	54400	N/A	71100	258000	N/A	1040000	100000	N/A	61400	303000	N/A	151000	N/A	N/A	59400000	1920000	247000	N/A	57300000	403000	179000	333000000	N/A	N/A	463000	1170000	130000	831000	6640000	N/A	7760000	6580000	N/A	N/A	10500000	959000
FD_918	rrMDD	7	2	1	253	0.706497	2170000	N/A	45900000	30000000	6070000	294000	N/A	29100	N/A	58600	84600	N/A	1780000	55400	N/A	33600	527000	N/A	80500	N/A	N/A	27200000	957000	366000	N/A	55300000	210000	114000	153000000	N/A	N/A	281000	1570000	238000	789000	7680000	N/A	8020000	4700000	N/A	N/A	11200000	885000
FD_937	rrMDD	5	60	1	309	0.641531	5400000	N/A	55400000	61800000	5130000	347000	N/A	19100	N/A	69700	128000	N/A	1530000	66200	N/A	43700	369000	N/A	135000	N/A	N/A	45800000	1240000	276000	N/A	59000000	380000	123000	571000000	N/A	N/A	288000	1200000	244000	745000	4850000	N/A	8120000	4360000	N/A	N/A	13100000	905000
FD_178	rrMDD	0	9	N/A	N/A	N/A	1470000	N/A	55300000	44600000	4890000	289000	N/A	56100	N/A	69600	1330000	N/A	926000	172000	N/A	69500	266000	N/A	68400	N/A	N/A	42300000	1330000	322000	N/A	55800000	915000	340000	219000000	N/A	N/A	803000	1040000	188000	1510000	10600000	N/A	15300000	2970000	N/A	N/A	10800000	962000
FD_568	rrMDD	6	2	N/A	N/A	N/A	7010000	N/A	34200000	36800000	6230000	425000	N/A	47800	N/A	108000	219000	N/A	1700000	99700	N/A	65600	300000	N/A	142000	N/A	N/A	68100000	1160000	511000	N/A	56000000	575000	99600	333000000	N/A	N/A	440000	1140000	79400	807000	7980000	N/A	5440000	2640000	N/A	N/A	8110000	961000
F50MH_025	Control	N/A	N/A	N/A	N/A	N/A	4820000	N/A	60300000	47200000	5360000	484000	N/A	79100	N/A	109000	671000	N/A	2420000	122000	N/A	95300	337000	N/A	310000	N/A	N/A	81400000	1610000	388000	N/A	61700000	1130000	156000	474000000	N/A	N/A	693000	1390000	176000	889000	7280000	N/A	7570000	6650000	N/A	N/A	8500000	1110000
F51BD_028	Control	N/A	N/A	N/A	N/A	N/A	5660000	N/A	65200000	50200000	7610000	684000	N/A	41600	N/A	45100	117000	N/A	2640000	126000	N/A	67400	431000	N/A	125000	N/A	N/A	60400000	1400000	355000	N/A	59500000	537000	128000	376000000	N/A	N/A	313000	999000	204000	426000	3790000	N/A	3980000	3050000	N/A	N/A	14600000	808000
F51CL_017	Control	N/A	N/A	N/A	N/A	N/A	2850000	N/A	64700000	58200000	5000000	574000	N/A	29100	N/A	52800	157000	N/A	2340000	110000	N/A	42200	330000	N/A	122000	N/A	N/A	26300000	1410000	646000	N/A	57900000	1320000	377000	445000000	N/A	N/A	271000	1460000	428000	275000	2460000	N/A	3430000	4360000	N/A	N/A	9580000	851000
F55CM_022	Control	N/A	N/A	N/A	N/A	N/A	4820000	N/A	59900000	63700000	9130000	621000	N/A	39900	N/A	77700	226000	N/A	1760000	84400	N/A	47200	419000	N/A	277000	N/A	N/A	30400000	1060000	643000	N/A	58200000	1290000	341000	570000000	N/A	N/A	300000	1610000	390000	844000	9100000	N/A	11300000	5770000	N/A	N/A	17400000	984000
F56HM_024	Control	N/A	N/A	N/A	N/A	N/A	4530000	N/A	49900000	51900000	67500000	448000	N/A	27200	N/A	35000	309000	N/A	6820000	89800	N/A	43400	368000	N/A	72900	N/A	N/A	28500000	1860000	680000	N/A	58400000	1040000	151000	116000000	N/A	N/A	399000	1540000	302000	605000	5380000	N/A	5440000	3210000	N/A	N/A	13800000	1060000
F56MM_014	Control	N/A	N/A	N/A	N/A	N/A	8980000	N/A	66400000	64900000	9440000	494000	N/A	43500	N/A	58500	203000	N/A	2670000	68400	N/A	52300	398000	N/A	116000	N/A	N/A	43000000	1540000	168000	N/A	64100000	829000	125000	252000000	N/A	N/A	312000	1660000	571000	562000	6620000	N/A	8350000	6350000	N/A	N/A	23800000	1170000
F56SW_021	Control	N/A	N/A	N/A	N/A	N/A	3640000	N/A	58800000	61700000	8170000	438000	N/A	32300	N/A	56900	99600	N/A	894000	134000	N/A	50900	320000	N/A	308000	N/A	N/A	370000000	1740000	305000	N/A	57600000	2890000	724000	468000000	N/A	N/A	307000	1270000	97100	816000	9660000	N/A	13000000	10200000	N/A	N/A	13500000	1090000
F59JN_008	Control	N/A	N/A	N/A	N/A	N/A	3840000	N/A	66700000	54500000	4180000	453000	N/A	45500	N/A	89300	99800	N/A	2970000	140000	N/A	57100	393000	N/A	274000	N/A	N/A	46300000	1170000	321000	N/A	61600000	435000	129000	594000000	N/A	N/A	394000	970000	129000	1060000	6340000	N/A	6000000	4290000	N/A	N/A	11900000	1200000
F59MS_019	Control	N/A	N/A	N/A	N/A	N/A	2600000	N/A	61100000	38800000	2670000	449000	N/A	27600	N/A	60800	124000	N/A	11300000	101000	N/A	38000	471000	N/A	151000	N/A	N/A	52100000	1680000	446000	N/A	56100000	734000	154000	272000000	N/A	N/A	302000	1230000	416000	1440000	16300000	N/A	14200000	6980000	N/A	N/A	22700000	978000
F62HM_023	Control	N/A	N/A	N/A	N/A	N/A	12100000	N/A	75700000	61700000	7710000	455000	N/A	29300	N/A	37500	72800	N/A	2660000	73100	N/A	33700	299000	N/A	99500	N/A	N/A	46500000	1470000	230000	N/A	61200000	1300000	175000	184000000	N/A	N/A	281000	1200000	616000	811000	3880000	N/A	3280000	1740000	N/A	N/A	16400000	1520000
F62JA_020	Control	N/A	N/A	N/A	N/A	N/A	3300000	N/A	73600000	58000000	7320000	498000	N/A	28200	N/A	46700	165000	N/A	2430000	138000	N/A	42700	479000	N/A	344000	N/A	N/A	34400000	1200000	366000	N/A	69000000	420000	201000	615000000	N/A	N/A	267000	1210000	581000	2040000	14500000	N/A	16500000	6430000	N/A	N/A	15600000	1820000
FC_025	Control	0	N/A	N/A	N/A	N/A	8210000	N/A	65100000	43100000	7180000	521000	N/A	46200	N/A	54400	248000	N/A	1140000	122000	N/A	48100	448000	N/A	74700	N/A	N/A	78800000	1890000	176000	N/A	64700000	658000	117000	210000000	N/A	N/A	392000	1490000	228000	430000	3800000	N/A	4800000	4300000	N/A	N/A	13700000	1820000
FC_047	Control	1	N/A	N/A	N/A	N/A	5920000	N/A	56500000	76200000	8170000	434000	N/A	50300	N/A	50000	141000	N/A	1640000	118000	N/A	48800	442000	N/A	115000	N/A	N/A	79500000	1370000	446000	N/A	56400000	743000	179000	279000000	N/A	N/A	293000	1230000	88700	1030000	12600000	N/A	12700000	4140000	N/A	N/A	23000000	731000
FC_063	Control	1	N/A	N/A	N/A	N/A	2700000	N/A	47000000	32200000	4910000	269000	N/A	41900	N/A	69100	296000	N/A	1320000	73200	N/A	36800	394000	N/A	227000	N/A	N/A	22400000	950000	260000	N/A	54300000	431000	106000	243000000	N/A	N/A	432000	1000000	119000	996000	5700000	N/A	5480000	3770000	N/A	N/A	8190000	906000
FC_076	Control	1	N/A	N/A	N/A	N/A	6250000	N/A	60100000	39300000	5600000	309000	N/A	47200	N/A	74000	415000	N/A	3260000	64300	N/A	55600	364000	N/A	163000	N/A	N/A	44300000	1190000	359000	N/A	57600000	687000	104000	155000000	N/A	N/A	428000	965000	259000	267000	2700000	N/A	3900000	4530000	N/A	N/A	8990000	1370000
FC_118	Control	0	N/A	N/A	N/A	N/A	6900000	N/A	49300000	44300000	5780000	675000	N/A	59400	N/A	107000	75900	N/A	2460000	130000	N/A	50800	380000	N/A	99500	N/A	N/A	47400000	1160000	402000	N/A	55400000	691000	109000	201000000	N/A	N/A	353000	1150000	221000	1650000	13100000	N/A	16500000	2960000	N/A	N/A	11400000	1020000
FC_121	Control	1	N/A	N/A	N/A	N/A	2630000	N/A	56600000	35200000	3260000	372000	N/A	74500	N/A	88700	226000	N/A	1370000	83000	N/A	63000	330000	N/A	98300	N/A	N/A	52500000	1200000	431000	N/A	56600000	994000	188000	77200000	N/A	N/A	353000	1110000	200000	306000	3090000	N/A	4830000	4590000	N/A	N/A	19100000	1140000
FC_124	Control	3	N/A	N/A	N/A	N/A	6700000	N/A	39100000	35700000	5930000	403000	N/A	30300	N/A	41500	130000	N/A	2310000	74300	N/A	47000	392000	N/A	188000	N/A	N/A	37400000	1290000	388000	N/A	50000000	467000	140000	261000000	N/A	N/A	348000	1120000	165000	816000	7640000	N/A	7460000	4150000	N/A	N/A	13300000	856000
FC_128	Control	1	N/A	N/A	N/A	N/A	4410000	N/A	43900000	23400000	7530000	489000	N/A	42200	N/A	65400	200000	N/A	1680000	81700	N/A	53300	320000	N/A	168000	N/A	N/A	70000000	1410000	241000	N/A	59400000	331000	110000	107000000	N/A	N/A	353000	1160000	376000	549000	3350000	N/A	3930000	3100000	N/A	N/A	9760000	1070000
FC_184	Control	0	N/A	N/A	N/A	N/A	3260000	N/A	52500000	39200000	9180000	397000	N/A	33700	N/A	45900	190000	N/A	919000	58700	N/A	39800	188000	N/A	152000	N/A	N/A	170000000	1200000	402000	N/A	52200000	343000	113000	347000000	N/A	N/A	308000	1210000	204000	545000	4630000	N/A	5870000	4730000	N/A	N/A	10300000	893000
FC_193	Control	0	N/A	N/A	N/A	N/A	30200000	N/A	54900000	55200000	2690000	494000	N/A	32700	N/A	49600	78900	N/A	3280000	80800	N/A	47500	470000	N/A	179000	N/A	N/A	38200000	1430000	397000	N/A	58400000	406000	139000	287000000	N/A	N/A	298000	1140000	192000	526000	3420000	N/A	4980000	4560000	N/A	N/A	15300000	1120000
FC_219	Control	1	N/A	N/A	N/A	N/A	4140000	N/A	57600000	72200000	6380000	787000	N/A	39400	N/A	60200	87300	N/A	2720000	48200	N/A	52800	389000	N/A	35400	N/A	N/A	43900000	1060000	183000	N/A	55800000	338000	131000	605000000	N/A	N/A	296000	929000	95300	1470000	10600000	N/A	8870000	16100000	N/A	N/A	18100000	1050000
FC_232	Control	0	N/A	N/A	N/A	N/A	2820000	N/A	67300000	73700000	4770000	677000	N/A	81300	N/A	108000	508000	N/A	1670000	107000	N/A	79000	369000	N/A	176000	N/A	N/A	86100000	1400000	236000	N/A	56900000	764000	184000	134000000	N/A	N/A	671000	1630000	184000	586000	6170000	N/A	8410000	4050000	N/A	N/A	17300000	978000
FC_283	Control	1	N/A	N/A	N/A	N/A	6130000	N/A	53300000	43700000	5980000	360000	N/A	66100	N/A	87300	384000	N/A	1960000	189000	N/A	52600	334000	N/A	402000	N/A	N/A	66300000	1440000	179000	N/A	56900000	831000	144000	252000000	N/A	N/A	588000	966000	121000	1020000	9820000	N/A	10500000	7470000	N/A	N/A	16200000	1130000
FC_285	Control	1	N/A	N/A	N/A	N/A	4010000	N/A	53900000	61500000	3890000	767000	N/A	39700	N/A	59600	194000	N/A	2860000	82700	N/A	45300	349000	N/A	48100	N/A	N/A	98900000	1150000	289000	N/A	53200000	283000	131000	203000000	N/A	N/A	345000	1200000	141000	2850000	15600000	N/A	9180000	2220000	N/A	N/A	20000000	908000
FC_320	Control	0	N/A	N/A	N/A	N/A	7640000	N/A	46500000	36000000	3390000	304000	N/A	45500	N/A	69100	82100	N/A	1490000	111000	N/A	60100	374000	N/A	113000	N/A	N/A	64600000	1520000	409000	N/A	53700000	448000	193000	223000000	N/A	N/A	310000	1130000	117000	1030000	7490000	N/A	9240000	4630000	N/A	N/A	8100000	860000
FC_321	Control	5	N/A	N/A	N/A	N/A	4390000	N/A	71000000	79300000	9250000	641000	N/A	57700	N/A	101000	431000	N/A	2400000	146000	N/A	93700	409000	N/A	119000	N/A	N/A	57800000	1720000	424000	N/A	59700000	964000	182000	214000000	N/A	N/A	635000	1070000	74600	2570000	19600000	N/A	15800000	9530000	N/A	N/A	21900000	1110000
FC_361	Control	1	N/A	N/A	N/A	N/A	2950000	N/A	49400000	38400000	10700000	437000	N/A	37700	N/A	103000	460000	N/A	1510000	103000	N/A	43700	346000	N/A	259000	N/A	N/A	94200000	1510000	233000	N/A	57400000	458000	107000	113000000	N/A	N/A	594000	918000	195000	553000	3900000	N/A	6540000	3220000	N/A	N/A	12000000	938000
FC_502	Control	1	N/A	N/A	N/A	N/A	1830000	N/A	61500000	35100000	2550000	585000	N/A	53400	N/A	91100	162000	N/A	1090000	122000	N/A	57200	523000	N/A	61400	N/A	N/A	42400000	1360000	330000	N/A	61100000	679000	106000	152000000	N/A	N/A	403000	1570000	114000	751000	5020000	N/A	3810000	8600000	N/A	N/A	10800000	1270000
FC_508	Control	5	N/A	N/A	N/A	N/A	1960000	N/A	47000000	44000000	6240000	348000	N/A	38200	N/A	63500	151000	N/A	1250000	82000	N/A	52800	343000	N/A	226000	N/A	N/A	40600000	1370000	217000	N/A	55000000	634000	129000	176000000	N/A	N/A	345000	922000	154000	912000	6910000	N/A	7730000	4940000	N/A	N/A	12200000	770000
FC_532	Control	0	N/A	N/A	N/A	N/A	9950000	N/A	52800000	65100000	4460000	465000	N/A	54600	N/A	55400	131000	N/A	3720000	85800	N/A	49500	329000	N/A	48200	N/A	N/A	24500000	1270000	329000	N/A	57500000	490000	120000	141000000	N/A	N/A	436000	1040000	171000	1230000	11400000	N/A	15000000	8770000	N/A	N/A	11300000	785000
FC_541	Control	0	N/A	N/A	N/A	N/A	15200000	N/A	51700000	37300000	26100000	402000	N/A	36400	N/A	55400	227000	N/A	1040000	93900	N/A	43200	320000	N/A	197000	N/A	N/A	119000000	1300000	301000	N/A	59300000	561000	123000	243000000	N/A	N/A	492000	964000	217000	816000	8330000	N/A	9460000	4870000	N/A	N/A	20000000	874000
FC_580	Control	1	N/A	N/A	N/A	N/A	3620000	N/A	64600000	53100000	8270000	1180000	N/A	49100	N/A	76700	989000	N/A	1080000	133000	N/A	61000	258000	N/A	403000	N/A	N/A	108000000	1300000	145000	N/A	57700000	521000	162000	401000000	N/A	N/A	745000	1430000	455000	879000	10500000	N/A	14400000	9180000	N/A	N/A	12800000	1320000
FC_694	Control	3	N/A	N/A	N/A	N/A	9320000	N/A	58200000	47400000	5070000	553000	N/A	45800	N/A	59200	298000	N/A	1070000	100000	N/A	59600	380000	N/A	154000	N/A	N/A	44000000	1350000	330000	N/A	56100000	497000	97300	199000000	N/A	N/A	356000	928000	271000	641000	8740000	N/A	8030000	6180000	N/A	N/A	16600000	957000
FC_728	Control	0	N/A	N/A	N/A	N/A	41700000	N/A	40500000	30900000	3800000	306000	N/A	44600	N/A	83600	84700	N/A	1320000	105000	N/A	52500	399000	N/A	201000	N/A	N/A	100000000	1390000	193000	N/A	55300000	335000	119000	248000000	N/A	N/A	324000	898000	113000	889000	5940000	N/A	5700000	4820000	N/A	N/A	11800000	771000
FC_785	Control	4	N/A	N/A	N/A	N/A	7410000	N/A	48900000	45000000	5060000	466000	N/A	72300	N/A	119000	536000	N/A	2090000	177000	N/A	67300	265000	N/A	490000	N/A	N/A	63000000	1450000	130000	N/A	59600000	806000	103000	198000000	N/A	N/A	749000	968000	151000	934000	8450000	N/A	6100000	4960000	N/A	N/A	14500000	1200000
FC_788	Control	1	N/A	N/A	N/A	N/A	5260000	N/A	43100000	40700000	3750000	248000	N/A	52300	N/A	64600	442000	N/A	1350000	143000	N/A	49700	282000	N/A	369000	N/A	N/A	37400000	1150000	207000	N/A	55900000	332000	79800	216000000	N/A	N/A	535000	952000	192000	469000	3220000	N/A	4230000	4250000	N/A	N/A	8660000	1170000
FC_843	Control	2	N/A	N/A	N/A	N/A	20300000	N/A	43300000	55400000	6280000	598000	N/A	34700	N/A	73900	138000	N/A	2590000	73200	N/A	67700	273000	N/A	46400	N/A	N/A	69400000	1180000	227000	N/A	51500000	770000	137000	103000000	N/A	N/A	363000	937000	33100	572000	5420000	N/A	4310000	5650000	N/A	N/A	16800000	764000
FC_903	Control	0	N/A	N/A	N/A	N/A	2560000	N/A	63700000	42200000	6920000	335000	N/A	50100	N/A	82300	214000	N/A	1950000	194000	N/A	70400	454000	N/A	129000	N/A	N/A	211000000	2160000	342000	N/A	54100000	374000	195000	191000000	N/A	N/A	596000	1110000	139000	1130000	18300000	N/A	21200000	12700000	N/A	N/A	8670000	1060000
FC_978	Control	2	N/A	N/A	N/A	N/A	1550000	N/A	40800000	62700000	12400000	773000	N/A	25300	N/A	61300	194000	N/A	1310000	74800	N/A	41900	324000	N/A	148000	N/A	N/A	46400000	1330000	358000	N/A	53800000	615000	249000	162000000	N/A	N/A	288000	1000000	101000	625000	7270000	N/A	7020000	2270000	N/A	N/A	10000000	1010000
[truncated: 566 more columns]

## Sheet: Table S2 Raw Data Males
Table S2. Raw AUC and recurrence data. Males
Sample Name	Group	HAM-D	Lifetime Depressive Episodes	Recurrence	Latency to Recurrence (days)	1-[Time to Relpase/ 865 days]	1,25-Dihydroxyvitamin D3	1-Methyladenine	1-Methyladenosine	1-Methylhistidine	1-Methylnicotinamide	1-Pyrroline-5-carboxylic acid	11,12-DiHETrE	11,12-Epoxyeicosatrienoic acid	11-Dehydro-thromboxane B2	11-HETE	12-HETE	13,14-Dihydro-15-keto PGF2a	13S-hydroxyoctadecadienoic acid	14,15-DHET	14,15-Epoxy-5,8,11-eicosatrienoic acid	15-HETE	2,3-Diphosphoglyceric acid	2-Aminoisobutyric acid	2-Arachidonylglycerol	2-Deoxyguanosine 5-monophosphate	2-Deoxyinosine triphosphate	2-Hydroxy-3-methylbutyric acid	2-Hydroxyglutarate	2-Isopropylmalic acid	2-Keto-L-gluconate	2-Ketobutyric acid	2-Ketohexanoic acid	2-Methylcitric acid	2-Octenoylcarnitine	2-Picolinic acid	2-Pyrocatechuic acid	20-Hydroxyeicosatetraenoic acid	24,25-Dihydrolanosterol	24,25-Epoxycholesterol	3, 5-Tetradecadiencarnitine	3-Hydroxy-cis-5-tetradecenoylcarnitine	3-Hydroxyanthranilic acid	3-Hydroxydodecanoylcarnitine	3-Hydroxyhexadecanoylcarnitine	3-Hydroxyhexadecenoylcarnitine	3-Hydroxyhexanoylcarnitine	3-Hydroxyisovaleryl Carnitine	3-Hydroxylinoleylcarnitine
MD_320	rrMDD	0	6	0	882	0	4220000	N/A	64200000	49200000	6290000	409000	N/A	21000	N/A	46500	209000	N/A	1010000	84600	N/A	49400	283000	N/A	133000	N/A	N/A	55200000	1360000	274000	N/A	64100000	365000	125000	391000000	N/A	N/A	275000	1580000	176000	1060000	9890000	N/A	16400000	9910000	N/A	N/A	14600000	2850000
MD_384	rrMDD	5	20	0	531	0	15100000	N/A	70300000	72100000	16600000	973000	N/A	30400	N/A	80400	89800	N/A	1210000	112000	N/A	52200	332000	N/A	607000	N/A	N/A	85700000	1640000	204000	N/A	65700000	469000	177000	525000000	N/A	N/A	331000	2050000	214000	1250000	10800000	N/A	13800000	8600000	N/A	N/A	21500000	2070000
MD_402	rrMDD	2	2	0	867	0	10600000	N/A	74000000	60400000	7570000	604000	N/A	72600	N/A	122000	229000	N/A	1370000	86300	N/A	75800	438000	N/A	330000	N/A	N/A	83000000	1600000	287000	N/A	63100000	384000	261000	503000000	N/A	N/A	453000	1750000	209000	1510000	13800000	N/A	13500000	8330000	N/A	N/A	17800000	2420000
MD_529	rrMDD	6	6	0	904	0	5740000	N/A	57000000	49200000	4020000	481000	N/A	33600	N/A	47600	166000	N/A	1180000	119000	N/A	58500	273000	N/A	221000	N/A	N/A	71500000	1250000	322000	N/A	56200000	392000	143000	146000000	N/A	N/A	305000	2010000	142000	507000	3720000	N/A	4710000	4680000	N/A	N/A	11000000	2340000
MD_532	rrMDD	4	3	0	865	0	3500000	N/A	69400000	65300000	14700000	594000	N/A	39700	N/A	59600	455000	N/A	747000	92900	N/A	68000	326000	N/A	61500	N/A	N/A	46800000	1270000	599000	N/A	58900000	438000	189000	224000000	N/A	N/A	458000	1240000	385000	502000	4810000	N/A	3940000	6500000	N/A	N/A	23100000	2150000
MD_534	rrMDD	0	2	0	823	0	3000000	N/A	72200000	56300000	5160000	502000	N/A	49300	N/A	89000	475000	N/A	1580000	172000	N/A	90200	299000	N/A	335000	N/A	N/A	86600000	1830000	370000	N/A	64200000	558000	132000	271000000	N/A	N/A	524000	1150000	61300	1060000	10900000	N/A	7990000	6690000	N/A	N/A	22000000	1600000
MD_612	rrMDD	3	5	0	862	0	2280000	N/A	64400000	42500000	1960000	487000	N/A	68800	N/A	80800	148000	N/A	1800000	185000	N/A	79200	377000	N/A	114000	N/A	N/A	239000000	1620000	213000	N/A	62000000	631000	114000	136000000	N/A	N/A	490000	1190000	488000	990000	13900000	N/A	18200000	15400000	N/A	N/A	7850000	2080000
MD_670	rrMDD	0	5	0	879	0	5210000	N/A	66600000	66700000	12300000	532000	N/A	84400	N/A	143000	982000	N/A	1470000	117000	N/A	86800	409000	N/A	439000	N/A	N/A	114000000	1480000	429000	N/A	61200000	860000	226000	431000000	N/A	N/A	714000	1640000	522000	1050000	13900000	N/A	15400000	11400000	N/A	N/A	18700000	2210000
MD_845	rrMDD	0	5	0	400	0	2710000	N/A	64600000	57900000	5960000	560000	N/A	34300	N/A	61400	317000	N/A	1210000	114000	N/A	61300	385000	N/A	148000	N/A	N/A	63500000	2640000	479000	N/A	63000000	709000	221000	448000000	N/A	N/A	408000	1780000	207000	1070000	15300000	N/A	13500000	10900000	N/A	N/A	23400000	2480000
MD_184	rrMDD	1	2	1	227	0.737572	5950000	N/A	73900000	86200000	9610000	608000	N/A	34500	N/A	75000	81500	N/A	3080000	83800	N/A	47900	370000	N/A	324000	N/A	N/A	50900000	1540000	309000	N/A	64300000	463000	193000	563000000	N/A	N/A	310000	1790000	238000	1030000	13800000	N/A	16900000	10100000	N/A	N/A	24300000	2110000
MD_211	rrMDD	2	2	1	57	0.934104	1520000	N/A	57400000	59100000	6980000	676000	N/A	38300	N/A	56400	73700	N/A	1020000	70800	N/A	28000	333000	N/A	422000	N/A	N/A	79300000	1140000	248000	N/A	63700000	527000	130000	531000000	N/A	N/A	305000	1410000	420000	768000	5970000	N/A	6210000	5190000	N/A	N/A	15200000	2310000
MD_333	rrMDD	2	2	1	165	0.809249	7590000	N/A	75900000	47200000	10600000	452000	N/A	53300	N/A	75200	248000	N/A	2170000	182000	N/A	41400	392000	N/A	299000	N/A	N/A	163000000	1950000	363000	N/A	63800000	942000	186000	326000000	N/A	N/A	438000	1680000	255000	925000	5780000	N/A	14400000	7390000	N/A	N/A	20800000	2070000
MD_421	rrMDD	2	7	1	232	0.731792	3730000	N/A	70600000	56000000	6740000	408000	N/A	44600	N/A	62000	302000	N/A	2560000	118000	N/A	52700	375000	N/A	392000	N/A	N/A	42700000	1670000	283000	N/A	65200000	534000	240000	214000000	N/A	N/A	420000	1350000	206000	680000	5830000	N/A	8630000	6720000	N/A	N/A	15500000	2040000
MD_485	rrMDD	2	4	1	350	0.595376	1760000	N/A	74600000	55100000	10200000	472000	N/A	31700	N/A	60300	526000	N/A	928000	73500	N/A	56600	348000	N/A	179000	N/A	N/A	70500000	1440000	417000	N/A	61200000	719000	222000	275000000	N/A	N/A	483000	1190000	89000	676000	5270000	N/A	4370000	4500000	N/A	N/A	27300000	1430000
MD_523	rrMDD	5	45	1	20	0.976879	2410000	N/A	75700000	58500000	10400000	685000	N/A	26400	N/A	50700	210000	N/A	793000	38000	N/A	28500	336000	N/A	169000	N/A	N/A	61200000	1500000	520000	N/A	60700000	955000	235000	475000000	N/A	N/A	320000	1480000	116000	603000	5870000	N/A	7740000	7110000	N/A	N/A	25400000	1470000
MD_553	rrMDD	1	20	1	92	0.893642	2770000	N/A	61600000	44100000	5630000	433000	N/A	63100	N/A	85300	211000	N/A	871000	115000	N/A	48000	410000	N/A	1090000	N/A	N/A	85500000	1390000	319000	N/A	63500000	606000	146000	219000000	N/A	N/A	322000	1450000	80600	601000	5450000	N/A	5900000	5630000	N/A	N/A	16600000	1680000
MD_581	rrMDD	0	23	1	186	0.784971	5010000	N/A	92600000	89200000	4990000	715000	N/A	41000	N/A	70700	104000	N/A	1020000	164000	N/A	50600	212000	N/A	506000	N/A	N/A	87600000	2170000	1340000	N/A	59300000	413000	316000	585000000	N/A	N/A	425000	2140000	173000	909000	11400000	N/A	11400000	9980000	N/A	N/A	37400000	2190000
MD_590	rrMDD	5	10	1	57	0.934104	33400000	N/A	59700000	40500000	4540000	299000	N/A	57600	N/A	79100	117000	N/A	1600000	85700	N/A	47900	345000	N/A	186000	N/A	N/A	77600000	1660000	423000	N/A	63800000	601000	130000	478000000	N/A	N/A	285000	1940000	558000	990000	7260000	N/A	9720000	5900000	N/A	N/A	16100000	3120000
MD_608	rrMDD	1	3	1	188	0.782659	3710000	N/A	60900000	62700000	10500000	368000	N/A	57100	N/A	59800	289000	N/A	1170000	110000	N/A	57100	350000	N/A	292000	N/A	N/A	71700000	1530000	259000	N/A	61100000	512000	89800	445000000	N/A	N/A	427000	1800000	317000	1430000	13400000	N/A	16800000	11100000	N/A	N/A	15300000	2010000
MD_728	rrMDD	0	40	1	3	0.996532	5630000	N/A	70800000	79100000	4730000	780000	N/A	47200	N/A	57800	139000	N/A	1100000	129000	N/A	53300	278000	N/A	297000	N/A	N/A	93600000	2660000	281000	N/A	61100000	494000	221000	411000000	N/A	N/A	323000	1850000	188000	1500000	8060000	N/A	15600000	9430000	N/A	N/A	15900000	2610000
MD_124	rrMDD	4	2	N/A	N/A	N/A	3660000	N/A	69900000	66800000	10000000	322000	N/A	27800	N/A	52000	159000	N/A	855000	103000	N/A	30500	360000	N/A	296000	N/A	N/A	48500000	1500000	530000	N/A	67000000	571000	240000	85700000	N/A	N/A	293000	1740000	240000	855000	3820000	N/A	16100000	7210000	N/A	N/A	8550000	2090000
MD_416	rrMDD	0	4	N/A	N/A	N/A	25600000	N/A	70200000	65800000	7550000	591000	N/A	51000	N/A	84400	464000	N/A	769000	139000	N/A	43500	354000	N/A	191000	N/A	N/A	60300000	1480000	586000	N/A	65500000	660000	224000	556000000	N/A	N/A	442000	2010000	241000	496000	4730000	N/A	6990000	7010000	N/A	N/A	14600000	2680000
MD_961	rrMDD	N/A	4	N/A	N/A	N/A	4660000	N/A	56000000	64800000	4670000	629000	N/A	33900	N/A	58000	140000	N/A	1500000	118000	N/A	38400	439000	N/A	593000	N/A	N/A	178000000	2050000	276000	N/A	65300000	465000	176000	384000000	N/A	N/A	259000	1930000	225000	1300000	11000000	N/A	10400000	9900000	N/A	N/A	27100000	2620000
M46MP_010	Control	N/A	N/A	N/A	N/A	N/A	15700000	N/A	75600000	67500000	5810000	509000	N/A	18100	N/A	40400	274000	N/A	2710000	127000	N/A	25900	362000	N/A	271000	N/A	N/A	53800000	1290000	551000	N/A	68300000	444000	122000	453000000	N/A	N/A	344000	1330000	854000	813000	6010000	N/A	7990000	5100000	N/A	N/A	21700000	1950000
M47WA_009	Control	N/A	N/A	N/A	N/A	N/A	4930000	N/A	62100000	67700000	5100000	446000	N/A	33200	N/A	42600	100000	N/A	1240000	92100	N/A	30900	363000	N/A	555000	N/A	N/A	96700000	1240000	343000	N/A	63400000	661000	287000	390000000	N/A	N/A	251000	1820000	219000	338000	1660000	N/A	2740000	5230000	N/A	N/A	17900000	2410000
M54MD_004	Control	N/A	N/A	N/A	N/A	N/A	20700000	N/A	65700000	51500000	6460000	446000	N/A	34800	N/A	60000	194000	N/A	886000	124000	N/A	43500	277000	N/A	215000	N/A	N/A	47400000	1620000	283000	N/A	58600000	843000	309000	755000000	N/A	N/A	376000	1550000	265000	1130000	8650000	N/A	8330000	5320000	N/A	N/A	21000000	2080000
M56MF_003	Control	N/A	N/A	N/A	N/A	N/A	4170000	N/A	75100000	69100000	7210000	414000	N/A	31300	N/A	64400	704000	N/A	1350000	73800	N/A	49900	290000	N/A	129000	N/A	N/A	45700000	2110000	357000	N/A	63300000	638000	224000	326000000	N/A	N/A	424000	2290000	256000	418000	3730000	N/A	4590000	6520000	N/A	N/A	26200000	2470000
M58JG_031	Control	N/A	N/A	N/A	N/A	N/A	10600000	N/A	61900000	41800000	73100000	288000	N/A	23900	N/A	42500	164000	N/A	7440000	72200	N/A	44600	369000	N/A	280000	N/A	N/A	36400000	1450000	993000	N/A	60900000	550000	207000	178000000	N/A	N/A	288000	2230000	381000	550000	5490000	N/A	5450000	3420000	N/A	N/A	11800000	2140000
M58RN_007	Control	N/A	N/A	N/A	N/A	N/A	6990000	N/A	72700000	57600000	5090000	440000	N/A	37500	N/A	35200	266000	N/A	1080000	86900	N/A	52400	342000	N/A	264000	N/A	N/A	71800000	1720000	275000	N/A	62900000	542000	142000	861000000	N/A	N/A	322000	1920000	191000	1230000	5750000	N/A	15000000	9260000	N/A	N/A	19400000	2520000
M59JM_035	Control	N/A	N/A	N/A	N/A	N/A	5820000	N/A	74800000	84500000	9530000	718000	N/A	22000	N/A	58800	631000	N/A	836000	69000	N/A	58900	480000	N/A	151000	N/A	N/A	46500000	1740000	326000	N/A	62300000	628000	256000	698000000	N/A	N/A	543000	2670000	468000	1120000	12800000	N/A	13400000	12200000	N/A	N/A	25800000	2740000
MC_179	Control	4	N/A	N/A	N/A	N/A	6480000	N/A	67700000	67900000	17300000	509000	N/A	38800	N/A	53800	213000	N/A	1040000	92600	N/A	58100	411000	N/A	397000	N/A	N/A	79200000	1600000	280000	N/A	58500000	551000	213000	372000000	N/A	N/A	345000	2090000	187000	1040000	8230000	N/A	12100000	7930000	N/A	N/A	19700000	2390000
MC_211	Control	0	N/A	N/A	N/A	N/A	4990000	N/A	69200000	77600000	8960000	570000	N/A	44300	N/A	61400	184000	N/A	1230000	112000	N/A	52700	330000	N/A	221000	N/A	N/A	111000000	4390000	542000	N/A	64100000	783000	249000	578000000	N/A	N/A	324000	1530000	149000	1420000	17300000	N/A	19200000	13100000	N/A	N/A	29200000	2370000
MC_220	Control	1	N/A	N/A	N/A	N/A	4220000	N/A	64600000	53700000	5240000	530000	N/A	28200	N/A	61600	286000	N/A	751000	68200	N/A	34200	348000	N/A	228000	N/A	N/A	35500000	1590000	382000	N/A	59300000	530000	130000	318000000	N/A	N/A	320000	1850000	373000	749000	7010000	N/A	6310000	2160000	N/A	N/A	13200000	1720000
MC_343	Control	0	N/A	N/A	N/A	N/A	2690000	N/A	57500000	58900000	6680000	498000	N/A	52000	N/A	54500	140000	N/A	1360000	132000	N/A	52300	307000	N/A	288000	N/A	N/A	132000000	1510000	445000	N/A	64800000	823000	196000	298000000	N/A	N/A	323000	1660000	291000	1270000	11600000	N/A	17000000	8660000	N/A	N/A	13500000	2130000
MC_553	Control	0	N/A	N/A	N/A	N/A	7560000	N/A	65800000	62800000	11300000	640000	N/A	31600	N/A	39100	102000	N/A	1010000	168000	N/A	38800	416000	N/A	175000	N/A	N/A	49500000	1330000	185000	N/A	63600000	738000	189000	523000000	N/A	N/A	333000	1740000	179000	963000	6910000	N/A	9460000	9320000	N/A	N/A	14500000	1560000
MC_582	Control	0	N/A	N/A	N/A	N/A	9290000	N/A	70200000	65300000	12000000	383000	N/A	33100	N/A	42800	167000	N/A	1010000	105000	N/A	39800	358000	N/A	941000	N/A	N/A	62300000	1360000	194000	N/A	61900000	489000	166000	369000000	N/A	N/A	336000	1650000	260000	913000	7200000	N/A	7460000	6310000	N/A	N/A	24500000	2140000
MC_820	Control	0	N/A	N/A	N/A	N/A	4960000	N/A	86000000	72800000	6460000	778000	N/A	52200	N/A	61200	511000	N/A	1570000	103000	N/A	42600	310000	N/A	743000	N/A	N/A	68600000	1400000	255000	N/A	66300000	311000	171000	783000000	N/A	N/A	442000	2210000	511000	907000	7210000	N/A	9830000	6740000	N/A	N/A	18700000	2220000
MC_865	Control	2	N/A	N/A	N/A	N/A	2420000	N/A	69300000	43700000	5690000	469000	N/A	49400	N/A	76500	211000	N/A	937000	178000	N/A	71900	377000	N/A	205000	N/A	N/A	76000000	1760000	425000	N/A	69100000	566000	245000	214000000	N/A	N/A	483000	2350000	204000	1030000	15300000	N/A	20500000	16500000	N/A	N/A	13100000	2710000
MC_895	Control	1	N/A	N/A	N/A	N/A	7820000	N/A	60700000	48000000	4500000	374000	N/A	30600	N/A	63700	119000	N/A	764000	72600	N/A	52600	333000	N/A	351000	N/A	N/A	44200000	1760000	157000	N/A	60400000	578000	165000	998000000	N/A	N/A	313000	1480000	219000	425000	1800000	N/A	4620000	7030000	N/A	N/A	23900000	2070000
MC_941	Control	0	N/A	N/A	N/A	N/A	4470000	N/A	72700000	63100000	12900000	1040000	N/A	79600	N/A	110000	546000	N/A	1280000	86400	N/A	68600	400000	N/A	192000	N/A	N/A	130000000	1660000	360000	N/A	61600000	662000	200000	374000000	N/A	N/A	572000	1380000	106000	1030000	8550000	N/A	9900000	7710000	N/A	N/A	18500000	1900000
MC_954	Control	0	N/A	N/A	N/A	N/A	6560000	N/A	67800000	61800000	8420000	652000	N/A	40100	N/A	68200	142000	N/A	984000	105000	N/A	63700	308000	N/A	390000	N/A	N/A	130000000	1340000	301000	N/A	61400000	403000	139000	281000000	N/A	N/A	282000	2470000	406000	859000	4750000	N/A	6320000	7110000	N/A	N/A	26200000	2160000
MC_978	Control	0	N/A	N/A	N/A	N/A	2500000	N/A	65900000	54400000	10400000	850000	N/A	22000	N/A	44400	79300	N/A	1030000	73800	N/A	32200	403000	N/A	230000	N/A	N/A	65000000	1200000	265000	N/A	66500000	601000	228000	300000000	N/A	N/A	316000	1260000	239000	1010000	10700000	N/A	12700000	8510000	N/A	N/A	17700000	1910000
[truncated: 566 more columns]

## Sheet: Table S3 Dx Pathways Females
Table S3. Biochemical pathways disturbed with recurrent major depressive disorder in remission: Females.
No.	Pathway Name	Measured Metabolites in the Pathway (N)	Expected Pathway Proportion (P = N/402)	Expected Hits in Sample of 59 (P * 59)	Observed Hits in the Top 59 Metabolites	Fold Enrichment (Obs/Exp)	Hypergeometric p Value	Impact (Sum VIP Score)	Mean VIP/ Metabolite	Fraction of Impact (VIP Score) Explained (% of 116.4)	Increased	Decreased
1	Phospholipid Metabolism*	70	0.174129	10.2736	13	1.26538	0.201369	27.4173	2.10902	0.235546	12	1
2	Fatty Acid Oxidation*	33	0.0820896	4.84328	6	1.23883	0.351329	11.4141	1.90235	0.09806	6	0
3	Bile Acid Metabolism*	6	0.0149254	0.880597	4	4.54237	0.00504012	8.3609	2.09023	0.0718296	0	4
4	Purine Metabolism	17	0.0422886	2.49502	4	1.60319	0.228699	8.1295	2.03238	0.0698416	1	4
5	Sphingomyelin Metabolism*	36	0.0895522	5.28358	4	0.757062	0.807681	6.5059	1.62647	0.055893	3	1
6	Ceramide Metabolism*	33	0.0820896	4.84328	3	0.619414	0.891866	5.4776	1.82587	0.0470588	2	1
7	Eicosanoid and Resolvin Metabolism*	16	0.039801	2.34826	2	0.851695	0.709758	5.0387	2.51935	0.0432881	0	2
8	Pyrimidine Metabolism	7	0.0174129	1.02736	2	1.94673	0.273962	4.4316	2.2158	0.0380725	1	1
9	Cholesterol, Cortisol, Non-Gonadal Steroids*	15	0.0373134	2.20149	2	0.908475	0.674158	4.3229	2.16145	0.0371386	0	2
10	Cardiolipin Metabolism*	8	0.0199005	1.17413	2	1.70339	0.332668	3.988	1.994	0.0342614	0	2
11	Tryptophan, Kynurenine, Serotonin, Melatonin	5	0.0124378	0.733831	2	2.72542	0.157914	3.1856	1.5928	0.0273679	1	1
12	SAM, SAH, Methionine, Cysteine, Glutathione	13	0.0323383	1.90796	2	1.04824	0.592779	3.0932	1.5466	0.0265741	1	1
13	Vitamin B2 (Riboflavin) Metabolism	2	0.00497512	0.293532	1	3.40678	0.272304	2.9391	2.9391	0.0252502	0	1
14	Taurine, Hypotaurine Metabolism	2	0.00497512	0.293532	1	3.40678	0.272304	2.538	2.538	0.0218043	0	1
15	Microbiome Metabolism	16	0.039801	2.34826	1	0.425847	0.925158	2.2032	2.2032	0.018928	0	1
16	Glycolysis and Gluconeogenesis Metabolism	5	0.0124378	0.733831	1	1.36271	0.549736	2.0651	2.0651	0.0177415	1	0
17	Polyamine Metabolism	6	0.0149254	0.880597	1	1.13559	0.616652	1.9454	1.9454	0.0167132	1	0
18	Vitamin C (Ascorbate) Metabolism	2	0.00497512	0.293532	1	3.40678	0.272304	1.8481	1.8481	0.0158773	0	1
19	Vitamin B3 (Niacin, NAD+) Metabolism	3	0.00746269	0.440299	1	2.27119	0.379639	1.7626	1.7626	0.0151427	1	0
20	Branch Chain Amino Acid Metabolism	9	0.0223881	1.3209	1	0.757062	0.764051	1.758	1.758	0.0151032	0	1
21	Gamma-Glutamyl and other Dipeptides	2	0.00497512	0.293532	1	3.40678	0.272304	1.6431	1.6431	0.0141161	1	0
22	Bioamines and Neurotransmitter Metabolism	7	0.0174129	1.02736	1	0.973366	0.673767	1.6064	1.6064	0.0138008	0	1
23	GABA, Glutamate, Arginine, Ornithine, Proline	7	0.0174129	1.02736	1	0.973366	0.673767	1.5875	1.5875	0.0136384	0	1
24	Asparagine, Aspartate metabolism	3	0.00746269	0.440299	1	2.27119	0.379639	1.5821	1.5821	0.013592	0	1
25	1-Carbon, Folate Metabolism	6	0.0149254	0.880597	1	1.13559	0.616652	1.5552	1.5552	0.0133609	0	1
										Subtotal:	31	29
										Total:	60
*Lipids

## Sheet: Table S4 Dx Pathways Males
Table S4. Biochemical pathways disturbed with recurrent major depressive disorder in remission: Males.
No.	Pathway Name	Measured Metabolites in the Pathway (N)	Expected Pathway Proportion (P = N/399)	Expected Hits in Sample of 54 (P * 54)	Observed Hits in the Top 54 Metabolites	Fold Enrichment (Obs/Exp)	Hypergeometric p Value	Impact (Sum VIP Score)	Mean VIP/ Metabolite	Fraction of Impact (VIP Score) Explained (% of 104.3)	Increased	Decreased
1	Phospholipid Metabolism*	70	0.175439	9.47368	9	0.95	0.63576	17.064	1.896	0.163541	2	7
2	Ceramide Metabolism*	33	0.0827068	4.46617	7	1.56734	0.140633	12.7166	1.81666	0.121875	0	7
3	Fatty Acid Oxidation*	33	0.0827068	4.46617	7	1.56734	0.140633	12.2549	1.7507	0.11745	5	2
4	Eicosanoid and Resolvin Metabolism*	16	0.0401003	2.16541	5	2.30903	0.0509372	10.7376	2.14752	0.102909	5	0
5	Cholesterol, Cortisol, Non-Gonadal Steroids*	14	0.0350877	1.89474	4	2.11111	0.106266	8.7986	2.19965	0.0843254	2	2
6	Purine Metabolism	17	0.0426065	2.30075	4	1.73856	0.185788	7.1947	1.79868	0.0689537	1	4
7	Sphingomyelin Metabolism*	36	0.0902256	4.87218	2	0.410494	0.970261	5.3698	2.6849	0.0514639	0	2
8	Microbiome Metabolism	16	0.0401003	2.16541	2	0.923611	0.663492	4.5056	2.2528	0.0431815	0	2
9	1-Carbon, Folate Metabolism	6	0.0150376	0.81203	2	2.46296	0.188693	3.8663	1.93315	0.0370544	0	2
10	Cardiolipin Metabolism*	8	0.0200501	1.08271	1	0.923611	0.691018	2.0705	2.0705	0.0198436	0	1
11	GABA, Glutamate, Arginine, Ornithine, Proline	7	0.0175439	0.947368	1	1.05556	0.641653	1.9967	1.9967	0.0191363	1	0
12	Lysine Metabolism	2	0.00501253	0.270677	1	3.69444	0.252654	1.9894	1.9894	0.0190663	0	1
13	Vitamin B6 (Pyridoxine) Metabolism	1	0.00250627	0.135338	1	7.38889	0.135338	1.8725	1.8725	0.0179459	0	1
14	Bile Acid Metabolism*	6	0.0150376	0.81203	1	1.23148	0.584572	1.8139	1.8139	0.0173843	0	1
15	Amino-Sugar, Galactose, & Non-Glucose	4	0.0100251	0.541353	1	1.84722	0.442357	1.8086	1.8086	0.0173335	0	1
16	Vitamin E (Tocopherol) Metabolism*	1	0.00250627	0.135338	1	7.38889	0.135338	1.7938	1.7938	0.0171917	0	1
17	Vitamin B1 (Thiamine) Metabolism	1	0.00250627	0.135338	1	7.38889	0.135338	1.7652	1.7652	0.0169176	0	1
18	Pyrimidine Metabolism	6	0.0150376	0.81203	1	1.23148	0.584572	1.7516	1.7516	0.0167872	0	1
19	Vitamin B2 (Riboflavin) Metabolism	2	0.00501253	0.270677	1	3.69444	0.252654	1.7207	1.7207	0.0164911	0	1
20	Urea Cycle	4	0.0100251	0.541353	1	1.84722	0.442357	1.6443	1.6443	0.0157589	0	1
21	Tryptophan, Kynurenine, Serotonin, Melatonin	5	0.0125313	0.676692	1	1.47778	0.518592	1.6058	1.6058	0.0153899	0	1
										Subtotal:	16	39
										Total:	55
*Lipids

## Sheet: Table S5 Stats Females
Table S5. Metabolite statistics. Females
PLSDA Rank	MRM Name	HMDB number	CAS Number	Pathway Name	PLSDA VIP Score	Log Space Z-Score	Linear Z Score	Student's ttest p	Kruskal-Wallis p	Mann-Whitney U test p	Welch's ttest p	D'Agostino & Pearson omnibus p	D'Agostino & Pearson omnibus p (Linear)	Shapiro-Wilk normality p	Shapiro-Wilk normality p (Linear)	Control Outliers	Control Low Outlier Threshold	Control High Outlier Threshold	Case Outliers	Case Low Outlier Threshold	Case High Outlier Threshold	FDR	q-Value	Log2 Control Mean	Log2 Control Median	Control SD*	Control SEM*	Log2 Case Mean	Log2 Case Median	Case SD*	Case SEM*	Linear Control Mean (Geomean)	2.50% Threshold#	97.50% Threshold+	Hi/Lo Ratio	Linear Case Mean (Geomean)	Fold Change	Log2 SEM	Linear SEM	Percent Difference (Case/Control -1)	Standard Error of the Difference (%)	Spearman_r	Spearman_p	Pearson_r	Pearson_p	kNN Cluster (of 10)	MDA Rank in kNN Cluster	Mean MDA/kNN Cluster	K-Means Cluster (of 10)
54	5-Methyltetrahydrofolic acid	C04488		1-Carbon, Folate Metabolism	1.5541	-0.301181	-0.378575	0.130364	0.208256	0.208256	0.134696	0.222035	0.00152711	0.31066	1.67954e-05	NO	9.66172	19.2722	NO	10.2741	17.6813	0.941435	0.941435	14.4541	14.4669	2.54852	1.15942	14.0476	13.9777	2.12029	1.11997	22444.7	3587.48	140423	39.1424	16933.5	0.754456	0.268809	1.20481	-0.245544	0.204813	-0.138125	0.210213	-0.166386	0.130364	6	2	0.000140096	6
114	Dimethylglycine	HMDB00092		1-Carbon, Folate Metabolism	1.026	-0.227024	-0.208992	0.319918	0.504551	0.504551	0.318307	0.00479959	0.121225	0.0380366	0.0363971	NO	25.8639	28.2475	NO	25.8143	27.945	0.993522	0.993522	26.9793	27.0557	1.28082	1.03991	26.8982	26.8796	1.30389	1.04081	1.32306e+08	8.1452e+07	2.1491e+08	2.63849	1.25077e+08	0.945361	0.080736	1.05756	-0.0546394	0.0575574	-0.0732508	0.507852	-0.10984	0.319918	2	62	3.86144e-05	2
117	L-Serine	HMDB00187		1-Carbon, Folate Metabolism	1.0108	-0.237844	-0.189009	0.327147	0.479165	0.479165	0.323149	0.404466	0.102794	0.361663	0.031425	NO	22.8999	24.3972	NO	22.787	24.4208	0.993522	0.993522	23.6843	23.6485	1.21722	1.03157	23.6168	23.6039	1.26385	1.03593	1.34798e+07	9.16976e+06	1.98158e+07	2.16099	1.28641e+07	0.954322	0.0678564	1.04816	-0.0456777	0.0481581	-0.0776742	0.482498	-0.108221	0.327147	2	34	3.86144e-05	6
53	L-Asparagine	HMDB00168		Amino Acid Metabolism (not otherwise covered)	1.581	-0.326643	-0.330163	0.123752	0.201806	0.201806	0.12526	0.0162429	0.0330911	0.0769532	0.0479277	NO	20.4106	22.002	YES	20.5152	21.7637	0.931642	0.931642	21.2393	21.2063	1.19205	1.02817	21.1565	21.1395	1.17645	1.0248	2.47552e+06	1.7544e+06	3.49305e+06	1.99102	2.33746e+06	0.944232	0.0534324	1.03773	-0.0557679	0.0377309	-0.140106	0.203683	-0.169264	0.123752	2	27	3.86144e-05	6
77	Myoinositol	HMDB00211		Amino-Sugar, Galactose, & Non-Glucose Metabolism	1.3503	-0.237044	-0.299072	0.189502	0.581762	0.581762	0.20022	0.00385408	7.50139e-07	0.000101002	4.65422e-09	YES	20.8307	24.19	YES	21.1724	23.775	0.969085	0.969085	22.8099	22.5103	2.04104	1.11942	22.5659	22.4737	1.54848	1.06814	7.35316e+06	1.8162e+06	2.97704e+07	16.3916	6.20906e+06	0.844406	0.188499	1.13958	-0.155594	0.139577	-0.0604596	0.584847	-0.14457	0.189502	2	88	3.86144e-05	6
10	Taurocholic acid	HMDB00036		Bile Salt Metabolism	2.465	-0.48221	-0.241189	0.0152788	0.016583	0.016583	0.0167261	0.0108311	5.2128e-19	0.0286909	2.81285e-12	YES	14.6803	21.3593	YES	13.9277	20.7949	0.609626	0.609626	18.3556	18.0198	3.21206	1.20262	17.5438	17.3613	2.48125	1.14683	335413	34063.1	3.30275e+06	96.9598	191075	0.569671	0.331542	1.25836	-0.430329	0.258358	-0.262976	0.0156575	-0.26391	0.0152788	6	5	0.000140096	6
16	Taurodeoxycholic acid Pool	HMDB00896		Bile Salt Metabolism	2.1203	-0.417923	-0.211397	0.0378475	0.0570098	0.0570098	0.0400061	0.534494	2.05977e-14	0.430417	4.91306e-10	NO	13.4023	23.9005	YES	14.6466	21.4278	0.739404	0.739404	18.8013	18.6514	3.60167	1.22459	18.0287	18.0372	2.83103	1.16986	456826	37068.3	5.62986e+06	151.878	267408	0.585362	0.369683	1.29207	-0.414638	0.292069	-0.208907	0.0565106	-0.227	0.0378475	6	4	0.000140096	6
18	Glycocholic acid	HMDB00138		Bile Salt Metabolism	2.1136	-0.371002	-0.287748	0.0384707	0.135886	0.135886	0.0442665	0.000204832	2.47396e-16	8.17083e-05	1.73844e-11	YES	18.5911	24.655	YES	19.2939	23.1252	0.739404	0.739404	21.9518	21.623	2.67406	1.16827	21.4253	21.2096	1.76814	1.08972	4.05645e+06	590054	2.78869e+07	47.2616	2.81621e+06	0.694255	0.256332	1.19444	-0.305745	0.194438	-0.16369	0.136799	-0.226286	0.0384707	6	10	0.000140096	6
45	Chenodeoxyglycocholic acid	HMDB06898		Bile Salt Metabolism	1.656	-0.318801	-0.333215	0.106664	0.255337	0.255337	0.111026	0.192069	1.73404e-06	0.0350471	3.99122e-08	NO	19.3064	27.5144	YES	19.9144	26.2833	0.931642	0.931642	23.6923	23.4104	3.00385	1.18995	23.1865	23.0988	2.3759	1.13935	1.35552e+07	1.56985e+06	1.17046e+08	74.559	9.54604e+06	0.704232	0.313646	1.24285	-0.295768	0.242845	-0.124855	0.257802	-0.177292	0.106664	6	13	0.000140096	6
88	Deoxycholic acid	HMDB00626		Bile Salt Metabolism	1.2388	-0.269011	-0.237639	0.229093	0.177676	0.177676	0.228437	0.000150066	0.00899075	0.00133357	0.00755806	YES	17.3231	22.7752	YES	15.8779	23.4387	0.993522	0.993522	19.9078	20.0491	2.34539	1.14429	19.577	19.6583	2.40752	1.14163	983661	185022	5.22959e+06	28.2647	782084	0.795075	0.27263	1.20801	-0.204925	0.208008	-0.147956	0.179231	-0.132632	0.229093	1	17	4.19822e-05	1
49	L-Aspartic acid	HMDB06483		Bioamines and Neurotransmitter Metabolism	1.6053	-0.337562	-0.32097	0.11801	0.209868	0.209868	0.118838	0.0835374	0.114502	0.0629427	0.00365077	NO	17.1989	19.9323	NO	17.4694	19.3646	0.931642	0.931642	18.6356	18.5656	1.33716	1.04701	18.4941	18.417	1.32086	1.04285	407259	230436	719766	3.1235	369212	0.906578	0.0897548	1.06419	-0.0934222	0.0641893	-0.137636	0.211845	-0.17186	0.11801	1	6	4.19822e-05	1
38	Isovalerylcarnitine	HMDB00688		Branch Chain Amino Acid Metabolism	1.7568	-0.359817	-0.373033	0.086657	0.0599931	0.0599931	0.0883493	0.196065	0.0700665	0.298233	0.146376	YES	25.1954	27.9424	NO	24.9827	27.9229	0.890123	0.890123	26.5964	26.5689	1.47945	1.06389	26.393	26.4528	1.42363	1.05469	1.01461e+08	4.70874e+07	2.18623e+08	4.64292	8.81243e+07	0.868551	0.11783	1.0851	-0.131449	0.0851015	-0.20645	0.0595458	-0.188083	0.086657	2	95	3.86144e-05	2
17	CL(18:2/18:2/18:2/18:1)	HMDB10247		Cardiolipin Metabolism	2.1141	-0.432928	-0.426323	0.0384216	0.0337772	0.0337772	0.0396779	0.892573	0.156641	0.800412	0.0656558	NO	20.497	22.8866	YES	20.492	22.403	0.739404	0.739404	21.6725	21.6918	1.38088	1.05235	21.471	21.4475	1.33084	1.04403	3.34257e+06	1.77571e+06	6.292e+06	3.54337	2.90672e+06	0.869605	0.0963516	1.06907	-0.130395	0.0690665	-0.232999	0.0329311	-0.226342	0.0384216	6	12	0.000140096	6
29	CL(18:2/18:2/16:1/16:1)	HMDB57668		Cardiolipin Metabolism	1.8711	-0.380141	-0.412092	0.0676949	0.0487881	0.0487881	0.0695089	0.241541	0.281733	0.103718	0.107906	NO	19.2957	23.4329	YES	19.7756	22.3093	0.890123	0.890123	21.2992	21.3643	1.64152	1.08152	21.0274	21.0425	1.548	1.06809	2.58049e+06	976833	6.81683e+06	6.97851	2.13736e+06	0.828278	0.147695	1.1078	-0.171722	0.107798	-0.216284	0.0481517	-0.200321	0.0676949	6	3	0.000140096	6
81	CL(18:2/18:2/18:2/16:1)	HMDB10245		Cardiolipin Metabolism	1.326	-0.262991	-0.307003	0.197699	0.167802	0.167802	0.20125	0.14662	0.111035	0.0961285	0.016069	YES	21.29	24.2611	NO	20.8838	24.5028	0.973853	0.973853	22.8313	22.7756	1.5844	1.07548	22.6567	22.6933	1.48235	1.06114	7.46297e+06	3.02814e+06	1.83927e+07	6.07393	6.61224e+06	0.886007	0.135461	1.09844	-0.113993	0.0984441	-0.151398	0.169215	-0.141961	0.197699	6	11	0.000140096	6
14	Ceramide(d18:1/18:2)			Ceramide Metabolism	2.1453	-0.511984	-0.436529	0.0355782	0.065009	0.065009	0.0342102	0.241848	0.0156774	0.0585605	0.0229387	NO	14.2924	19.6157	YES	14.9049	18.634	0.739404	0.739404	16.9695	16.9541	1.68234	1.08573	16.5852	16.7694	1.84505	1.09674	128327	46294.3	355722	7.68392	98323	0.766189	0.178401	1.13163	-0.233811	0.131629	-0.202537	0.064651	-0.229682	0.0355782	3	2	-2.47834e-05	3
42	Ceramide(d18:1/24:0 OH)			Ceramide Metabolism	1.7194	0.366601	0.394196	0.0936972	0.0913489	0.0913489	0.0940657	0.75254	5.85085e-05	0.753209	4.67434e-05	NO	17.6471	21.7058	YES	18.1949	21.7254	0.890123	0.890123	19.755	19.6765	1.76166	1.09366	20.0545	19.9601	1.74167	1.08724	884826	291643	2.68451e+06	9.20479	1.08896e+06	1.23071	0.176769	1.13035	0.230709	0.130349	0.185318	0.0914751	0.184081	0.0936972	3	9	-2.47834e-05	5
48	Ceramide(d18:1/22:2 OH)			Ceramide Metabolism	1.6091	0.347501	0.397361	0.117116	0.117024	0.117024	0.117001	0.510107	0.0217212	0.333102	0.000898261	NO	15.4931	20.1728	YES	16.1957	20.0503	0.931642	0.931642	17.9106	17.8329	1.7668	1.09417	18.1959	18.123	1.77524	1.09038	246387	80747.6	751809	9.3106	300273	1.2187	0.180108	1.13297	0.218704	0.132968	0.172043	0.117614	0.172274	0.117116	3	3	-2.47834e-05	3
72	Ceramide(d18:1/24:2 OH)			Ceramide Metabolism	1.3778	0.301031	0.380367	0.180552	0.187967	0.187967	0.179785	0.166355	0.117868	0.278154	0.00459366	NO	15.2947	20.2126	YES	16.5764	19.5407	0.969085	0.969085	17.7632	17.7536	1.76286	1.09378	18.0094	18.0585	1.80156	1.0928	222459	73225.8	675829	9.22937	263858	1.18609	0.181979	1.13444	0.186094	0.134439	0.144518	0.189663	0.147513	0.180552	3	39	-2.47834e-05	3
80	Ceramide(d18:1/16:1)			Ceramide Metabolism	1.3269	-0.323574	-0.218375	0.197383	0.335639	0.335639	0.192718	0.640415	0.0433453	0.407335	0.0036653	NO	15.0809	20.1883	YES	14.5481	20.2762	0.973853	0.973853	17.5645	17.6346	1.91306	1.10801	17.2616	17.4122	2.25423	1.13036	193834	54355.4	691221	12.7167	157134	0.810663	0.230539	1.17327	-0.189337	0.173273	-0.105683	0.338683	-0.14206	0.197383	3	12	-2.47834e-05	3
107	Ceramide(d18:1/18:1)	HMDB11774		Ceramide Metabolism	1.0784	-0.243274	-0.222127	0.295637	0.533635	0.533635	0.293276	0.545121	0.0882353	0.68808	0.00690234	NO	17.0636	21.5618	YES	17.3025	21.1106	0.993522	0.993522	19.242	19.3127	1.69761	1.08728	19.0562	19.2066	1.79737	1.09242	620032	219752	1.74942e+06	7.9609	545130	0.879198	0.1756	1.12943	-0.120802	0.129434	-0.0683246	0.536875	-0.115458	0.295637	3	23	-2.47834e-05	3
6	24,25-Epoxycholesterol			Cholesterol, Cortisol, Non-Gonadal Steroid Metabolism	2.5979	-0.539366	-0.490165	0.0104144	0.0288615	0.0288615	0.0109365	0.677664	0.00218716	0.349607	7.33265e-05	YES	15.1632	19.8769	NO	14.7878	19.5529	0.596422	0.596422	17.5153	17.52	1.85437	1.10257	17.0347	17.1703	1.72748	1.0859	187337	55841.7	628476	11.2546	134266	0.716711	0.184337	1.13629	-0.283289	0.136295	-0.239876	0.0279668	-0.27814	0.0104144	10	6	5.29431e-05	5
41	Cholesteryl sulfate	HMDB00653		Cholesterol, Cortisol, Non-Gonadal Steroid Metabolism	1.7219	-0.383938	-0.3655	0.0932141	0.173285	0.173285	0.0922422	0.980536	0.621516	0.850375	0.524346	NO	26.4552	27.5722	YES	26.4147	27.5152	0.890123	0.890123	27.0043	27.0137	1.17373	1.02565	26.9155	26.9649	1.18606	1.02606	1.34616e+08	9.83434e+07	1.84267e+08	1.87371	1.26586e+08	0.940352	0.052081	1.03676	-0.0596476	0.0367593	-0.149469	0.174777	-0.184348	0.0932141	6	15	0.000140096	6
110	24,25-Dihydrolanosterol	HMDB06839		Cholesterol, Cortisol, Non-Gonadal Steroid Metabolism	1.0688	0.239225	0.251251	0.30002	0.331099	0.331099	0.297964	0.105537	0.0870867	0.004884	0.000830574	NO	19.2401	20.9629	NO	19.2776	21.0013	0.993522	0.993522	20.1292	20.1015	1.20411	1.0298	20.1933	20.1394	1.22513	1.03108	1.14683e+06	796886	1.65045e+06	2.07113	1.19894e+06	1.04544	0.0611989	1.04333	0.0454351	0.0433325	0.10668	0.33412	0.114422	0.30002	5	4	3.4946e-05	5
1	13S-hydroxyoctadecadienoic acid	HMDB04667	5204-88-6	Eicosanoid and Resolvin Metabolism	3.0316	-0.590715	-0.417098	0.00259447	0.00484677	0.00484677	0.00309944	0.0031207	1.4666e-13	0.00991396	3.80849e-09	YES	18.9199	22.8776	YES	19.116	21.8783	0.596422	0.596422	20.9102	20.8987	1.68894	1.0864	20.4636	20.4972	1.46827	1.05961	1.97062e+06	705467	5.50461e+06	7.80279	1.44593e+06	0.733744	0.145847	1.10638	-0.266256	0.10638	-0.309211	0.00420985	-0.324564	0.00259447	6	1	0.000140096	6
25	15-HETE	HMDB00908		Eicosanoid and Resolvin Metabolism	2.0036	-0.477369	-0.383725	0.0500666	0.0888021	0.0888021	0.0483215	0.11246	0.0003251	0.224996	0.000925209	YES	14.7985	16.5114	NO	14.2865	16.7076	0.799062	0.799062	15.682	15.655	1.25914	1.03711	15.5233	15.4971	1.31283	1.04189	52572.5	33466.5	82586	2.46772	47096.1	0.895833	0.079167	1.05641	-0.104167	0.0564079	-0.186791	0.0888812	-0.214506	0.0500666	1	3	4.19822e-05	1
84	14,15-DHET	HMDB02265		Eicosanoid and Resolvin Metabolism	1.2748	-0.310825	-0.232454	0.215741	0.368031	0.368031	0.210932	0.94021	0.100872	0.823613	0.0502471	NO	15.3258	17.9505	YES	15.1181	17.8571	0.993522	0.993522	16.6227	16.6381	1.37768	1.05197	16.479	16.4876	1.49462	1.06246	100909	53851.3	189088	3.5113	91343.7	0.905209	0.113937	1.08218	-0.0947914	0.082177	-0.0988063	0.371217	-0.136482	0.215741	4	28	0.000138232	4
109	PGF2alpha	HMDB01139		Eicosanoid and Resolvin Metabolism	1.0709	0.187816	0.089064	0.299047	0.368055	0.368055	0.310221	0.900293	0.0628531	0.950078	0.0986229	NO	14.6836	17.2404	YES	15.4531	16.6787	0.993522	0.993522	15.9306	15.962	1.40657	1.05542	16.023	16.0659	1.23522	1.03236	62457.3	32002.8	121893	3.80883	66590.2	1.06617	0.0903714	1.06464	0.0661713	0.0646442	0.0988013	0.371241	0.114651	0.299047	8	6	7.48914e-05	8
94	Anandamide	HMDB04080		Endocannabinoid Metabolism	1.1675	0.214428	0.123862	0.257278	0.536529	0.536529	0.265364	0.112388	0.329592	0.0459269	0.0663322	NO	14.3543	19.1268	NO	15.1079	18.3601	0.993522	0.993522	16.6107	16.7406	1.64581	1.08196	16.7649	16.734	1.42468	1.05481	100077	37690.1	265729	7.05037	111361	1.11275	0.13727	1.09982	0.112751	0.0998221	0.067842	0.539762	0.124991	0.257278	1	5	4.19822e-05	1
15	Decanoylcarnitine	HMDB00651		Fatty Acid Oxidation and Synthesis	2.1338	0.462513	0.586587	0.0366074	0.118076	0.118076	0.0367018	0.542071	0.00601757	0.169776	0.00161013	NO	20.726	24.992	YES	21.4518	24.5331	0.739404	0.739404	22.7417	22.859	1.60144	1.0773	23.0559	22.9925	1.59618	1.07304	7.01327e+06	2.78662e+06	1.76508e+07	6.33413	8.71987e+06	1.24334	0.147926	1.10798	0.243339	0.107976	0.171551	0.118684	0.228448	0.0366074	4	1	0.000138232	4
20	Dodecenoylcarnitine	HMDB13326		Fatty Acid Oxidation and Synthesis	2.0893	0.447802	0.534306	0.0408204	0.0815064	0.0815064	0.0411204	0.223736	0.307787	0.175106	0.0804508	NO	23.0683	27.6034	NO	23.5424	27.4571	0.739404	0.739404	25.2758	25.3358	1.64532	1.08191	25.5975	25.4998	1.62396	1.07583	4.06225e+07	1.5308e+07	1.078e+08	7.04205	5.07697e+07	1.24979	0.154991	1.11341	0.24979	0.113415	0.191211	0.0814507	0.223681	0.0408204	4	7	0.000138232	4
27	L-Carnitine	HMDB00062		Fatty Acid Oxidation and Synthesis	1.9311	0.392439	0.413052	0.0591777	0.11083	0.11083	0.0608929	0.0625786	0.58513	0.0632275	0.657621	YES	24.6857	25.9205	YES	24.7997	25.9227	0.874514	0.874514	25.272	25.3031	1.18762	1.02756	25.3694	25.3612	1.16328	1.02306	4.05177e+07	2.89253e+07	5.67559e+07	1.96215	4.33461e+07	1.06981	0.0511914	1.03612	0.0698085	0.0361202	0.175016	0.11131	0.206742	0.0591777	2	19	3.86144e-05	2
34	9-Decenoylcarnitine	HMDB13205		Fatty Acid Oxidation and Synthesis	1.8087	0.374463	0.394933	0.0775758	0.154408	0.154408	0.0788633	0.942582	0.0856353	0.669968	0.0447037	NO	26.3622	28.6783	YES	26.5284	28.7076	0.890123	0.890123	27.5217	27.5203	1.42742	1.05788	27.714	27.618	1.38746	1.05061	1.92692e+08	9.59275e+07	3.87063e+08	4.03496	2.20159e+08	1.14255	0.107993	1.07773	0.142546	0.0777281	0.156319	0.155618	0.193644	0.0775758	4	14	0.000138232	4
37	Hexanoylcarnitine	HMDB00705		Fatty Acid Oxidation and Synthesis	1.7571	0.378537	0.483152	0.0866011	0.228341	0.228341	0.0866656	0.185495	0.231011	0.0668806	0.0499121	NO	24.1266	27.2896	YES	24.3956	27.1679	0.890123	0.890123	25.5766	25.7081	1.53268	1.06985	25.8098	25.7818	1.53144	1.06636	5.00417e+07	2.16695e+07	1.15562e+08	5.33292	5.8821e+07	1.17544	0.134466	1.09769	0.175438	0.0976863	0.132227	0.230531	0.188115	0.0866011	4	10	0.000138232	4
43	Octanoylcarnitine	HMDB00791	25243-95-2	Fatty Acid Oxidation and Synthesis	1.6861	0.356699	0.373858	0.10034	0.0656807	0.0656807	0.10096	0.331512	0.000233285	0.440293	0.000704248	YES	26.059	29.4886	YES	26.9577	29.28	0.931063	0.931063	27.8045	27.7738	1.59048	1.07613	28.0433	28.1189	1.56573	1.06993	2.34422e+08	9.4407e+07	5.82093e+08	6.16578	2.7662e+08	1.18001	0.143922	1.1049	0.180007	0.104905	0.202032	0.0653348	0.180517	0.10034	4	5	0.000138232	4
61	Adipoylcarnitine	HMDB0061677		Fatty Acid Oxidation and Synthesis	1.4913	0.354843	0.337261	0.146863	0.17337	0.17337	0.143449	0.000530823	1.29835e-14	0.0287841	6.45168e-09	YES	19.8778	22.419	YES	19.5206	23.0035	0.960626	0.960626	21.1974	21.1484	1.53015	1.06957	21.4151	21.2621	1.66558	1.07995	2.4046e+06	1.04464e+06	5.53506e+06	5.29856	2.79637e+06	1.16292	0.147401	1.10757	0.162925	0.107572	0.149439	0.174863	0.15966	0.146863	2	30	3.86144e-05	1
66	L-Palmitoylcarnitine	HMDB00222		Fatty Acid Oxidation and Synthesis	1.4153	0.280528	0.23661	0.168858	0.1301	0.1301	0.17235	0.427707	0.291399	0.81162	0.200701	NO	19.8054	22.7474	YES	20.7145	22.1754	0.969085	0.969085	21.2721	21.2764	1.39994	1.05463	21.4082	21.445	1.33166	1.04413	2.53239e+06	1.30965e+06	4.89675e+06	3.73898	2.78304e+06	1.09898	0.0988457	1.07092	0.0989757	0.0709163	0.166151	0.130915	0.151523	0.168858	4	18	0.000138232	4
70	L-Glutarylcarnitine	HMDB13130		Fatty Acid Oxidation and Synthesis	1.3903	0.320824	0.364628	0.176609	0.171975	0.171975	0.17388	0.466663	0.0681103	0.257342	0.0251839	NO	21.3784	23.3201	YES	21.6447	23.0949	0.969085	0.969085	22.4003	22.3492	1.2594	1.03714	22.507	22.3698	1.30165	1.04054	5.53557e+06	3.52245e+06	8.69922e+06	2.46965	5.9607e+06	1.0768	0.0778174	1.05542	0.0767984	0.0554201	0.149925	0.173448	0.148843	0.176609	2	100	3.86144e-05	2
75	Linoleic acid	HMDB00673		Fatty Acid Oxidation and Synthesis	1.3635	-0.281798	-0.281164	0.185189	0.240632	0.240632	0.186747	0.939575	0.010752	0.691722	0.0142721	NO	19.4864	21.8041	NO	19.3622	21.8298	0.969085	0.969085	20.6599	20.6452	1.3788	1.0521	20.5293	20.596	1.34937	1.04621	1.65675e+06	882740	3.10941e+06	3.52246	1.51337e+06	0.913458	0.0980611	1.07033	-0.0865415	0.0703341	-0.128798	0.242953	-0.145975	0.185189	4	15	0.000138232	4
98	Arachidonyl carnitine	HMDB06455		Fatty Acid Oxidation and Synthesis	1.1223	0.238906	0.180828	0.276309	0.177665	0.177665	0.276437	0.476965	6.40256e-09	0.657742	2.79065e-06	YES	17.403	21.9359	NO	18.1827	21.7129	0.993522	0.993522	19.7762	19.6695	1.76179	1.09368	19.9714	19.9478	1.75764	1.08874	897877	295903	2.72449e+06	9.20737	1.02796e+06	1.14488	0.178142	1.13143	0.144879	0.131426	0.14796	0.179219	0.120151	0.276309	4	30	0.000138232	4
104	3-Hydroxydodecanoylcarnitine	HMDB0061638		Fatty Acid Oxidation and Synthesis	1.0829	0.192864	0.0465587	0.293631	0.309362	0.309362	0.303746	0.150261	0.0308349	0.239027	0.00153621	NO	20.4771	25.2055	NO	21.576	24.2379	0.993522	0.993522	22.8339	22.8413	1.655	1.08292	22.9741	22.9069	1.38791	1.05066	7.47619e+06	2.78508e+06	2.00689e+07	7.20584	8.23908e+06	1.10204	0.13524	1.09828	0.102042	0.0982756	0.111582	0.312254	0.115935	0.293631	4	4	0.000138232	4
50	1-Pyrroline-5-carboxylic acid	HMDB01301		GABA, Glutamate, Arginine, Ornithine, Proline Metabolism	1.5864	-0.330818	-0.305284	0.12245	0.124537	0.124537	0.123595	0.493474	1.88531e-05	0.806916	0.00112472	YES	17.5769	20.0799	NO	17.3921	20.0156	0.931642	0.931642	18.8697	18.8284	1.38076	1.05234	18.7158	18.7039	1.35537	1.04691	479026	254524	901548	3.54209	430532	0.898766	0.0989452	1.07099	-0.101234	0.0709901	-0.168599	0.125257	-0.169845	0.12245	2	18	3.86144e-05	2
102	L-Proline	HMDB00162		GABA, Glutamate, Arginine, Ornithine, Proline Metabolism	1.0919	0.199722	0.107102	0.289584	0.150534	0.150534	0.29794	0.627801	0.00203763	0.621514	0.00351905	YES	26.27	28.67	YES	26.8975	28.4552	0.993522	0.993522	27.5501	27.47	1.37403	1.05152	27.6417	27.6764	1.25073	1.0343	1.96524e+08	1.05425e+08	3.66343e+08	3.47492	2.094e+08	1.06552	0.0872998	1.06238	0.0655181	0.0623799	0.157802	0.151683	0.116905	0.289584	2	2	3.86144e-05	2
46	Gamma-glutamyl-Alanine	HMDB29142		Gamma-Glutamyl and other Dipeptides	1.6419	0.31704	0.291524	0.109725	0.153137	0.153137	0.113992	0.360003	0.444018	0.519238	0.563242	YES	17.6322	19.9773	NO	18.031	20.0163	0.931642	0.931642	18.8263	18.8048	1.40497	1.05523	18.9818	19.0237	1.30954	1.04149	464812	238699	905114	3.79186	517718	1.11382	0.0972412	1.06973	0.113823	0.0697259	0.156803	0.154327	0.175784	0.109725	2	17	3.86144e-05	2
23	L-Lactic acid	HMDB00190		Glycolysis and Gluconeogenesis Metabolism	2.0637	0.42409	0.386048	0.0434192	0.0305417	0.0305417	0.0446576	0.150685	0.0526147	0.117868	0.001555	NO	26.1282	29.407	NO	26.3656	29.5918	0.739404	0.739404	27.7911	27.7676	1.49225	1.06534	28.036	27.9787	1.43071	1.05548	2.3225e+08	1.05981e+08	5.08961e+08	4.80238	2.7522e+08	1.18502	0.120023	1.08675	0.185016	0.0867525	0.237419	0.029662	0.220942	0.0434192	1	1	4.19822e-05	1
106	Citramalic acid	HMDB00426		Krebs Cycle	1.0818	-0.2041	-0.214478	0.294134	0.262809	0.262809	0.300555	0.000831581	2.72016e-10	0.0144906	2.96421e-06	YES	19.4128	20.659	YES	19.2578	20.6281	0.993522	0.993522	20.0637	20.0359	1.26149	1.03741	19.9953	19.943	1.19461	1.02717	1.09588e+06	695078	1.7278e+06	2.48576	1.04514e+06	0.953696	0.0656007	1.04652	-0.0463041	0.0465206	-0.122912	0.265342	-0.115815	0.294134	2	39	3.86144e-05	4
12	Phenyllactic acid	HMDB00779		Microbiome Metabolism	2.2016	-0.406112	-0.389476	0.0308945	0.0519391	0.0519391	0.0345295	0.01467	1.84764e-07	0.0195901	3.58606e-06	YES	21.2294	23.1949	YES	21.3431	22.847	0.739404	0.739404	22.3255	22.2122	1.40165	1.05484	22.1277	22.0951	1.25708	1.03509	5.25596e+06	2.71169e+06	1.01874e+07	3.75685	4.58248e+06	0.871863	0.0916971	1.06562	-0.128137	0.065623	-0.213342	0.0513541	-0.235707	0.0308945	2	11	3.86144e-05	2
103	Butyrylcarnitine	HMDB02013		Microbiome Metabolism	1.0845	0.229167	0.27523	0.292899	0.670492	0.670492	0.293344	0.0759205	0.51912	0.22824	0.787577	YES	26.4648	28.6276	YES	26.3852	28.7	0.993522	0.993522	27.4739	27.5462	1.39669	1.05425	27.5844	27.5426	1.38861	1.05074	1.86413e+08	9.68461e+07	3.58816e+08	3.70501	2.01247e+08	1.07957	0.104436	1.07507	0.079573	0.0750741	0.0467016	0.673139	0.11611	0.292899	2	85	3.86144e-05	1
105	Glutaconic acid	HMDB00620		Pentose Phosphate, Gluconate Metabolism	1.0825	-0.225347	-0.212091	0.293799	0.443809	0.443809	0.294945	0.650904	2.8351e-06	0.62208	6.20707e-06	NO	17.3014	23.027	NO	17.2304	22.7833	0.993522	0.993522	20.1405	20.1642	1.92275	1.1089	19.928	20.0068	1.86603	1.09861	1.15587e+06	320936	4.1629e+06	12.9711	997530	0.863016	0.201611	1.14998	-0.136984	0.149982	-0.0840549	0.447148	-0.115895	0.293799	2	56	3.86144e-05	2
3	PG(34:2)	HMDB10645		Phospholipid Metabolism	2.7556	0.576774	0.752978	0.00644284	0.0201123	0.0201123	0.0067911	0.0622361	0.0242322	0.0675103	0.00186026	NO	10.7498	17.9793	YES	12.4691	17.5419	0.596422	0.596422	14.3996	14.3646	2.18614	1.13164	15.0504	15.0055	2.00695	1.11073	21612.4	4665.89	100109	21.4554	33932.9	1.57006	0.234066	1.17614	0.570064	0.176145	0.255119	0.0191773	0.295024	0.00644284	9	1	-2.38645e-05	9
4	PI(32:2)	HMDB09798		Phospholipid Metabolism	2.712	0.493611	0.435581	0.00738028	0.00588499	0.00588499	0.00913115	1.42787e-08	1.72078e-06	2.2744e-05	1.83132e-06	YES	14.4424	19.3624	NO	14.764	20.6639	0.596422	0.596422	16.8799	16.9024	2.78385	1.17572	17.609	17.714	1.88382	1.10018	120601	16212.3	897135	55.3365	199910	1.65761	0.271139	1.20676	0.657609	0.20676	0.302304	0.00519224	0.290347	0.00738028	8	1	7.48914e-05	8
9	PI(40:5)	HMDB09820		Phospholipid Metabolism	2.5099	0.610082	0.801585	0.0134531	0.0266414	0.0266414	0.0127267	0.764134	0.3707	0.592806	0.185065	NO	20.695	23.1135	NO	20.1416	24.193	0.596422	0.596422	21.9044	21.9043	1.40428	1.05515	22.2032	22.1673	1.4994	1.06297	3.92534e+06	2.01775e+06	7.63636e+06	3.78459	4.82876e+06	1.23015	0.117302	1.0847	0.230152	0.0847046	0.243318	0.0257299	0.268714	0.0134531	5	1	3.4946e-05	5
11	PG(32:1)	HMDB10585		Phospholipid Metabolism	2.2313	0.502119	0.538172	0.0286436	0.0218593	0.0218593	0.0282178	0.448721	5.03274e-07	0.190596	4.62111e-07	NO	11.4578	19.8853	NO	13.0172	20.5895	0.739404	0.739404	15.8169	15.6716	2.5801	1.16168	16.5035	16.8033	2.73039	1.16349	57726.2	9006.68	369982	41.0786	92910.2	1.6095	0.307363	1.23744	0.609498	0.237444	0.251668	0.020926	0.23888	0.0286436	9	6	-2.38645e-05	9
13	PE(32:2)	HMDB08957		Phospholipid Metabolism	2.196	0.50388	0.580943	0.0313379	0.0319482	0.0319482	0.0305984	0.466789	0.0002714	0.361254	3.89899e-05	NO	13.5426	18.0923	YES	14.3312	18.5467	0.739404	0.739404	15.914	15.8174	1.79649	1.09705	16.3399	16.4389	1.90361	1.10191	61743.6	19584.9	194654	9.939	82945.2	1.34338	0.19355	1.14357	0.343381	0.143574	0.235451	0.0310823	0.235105	0.0313379	8	2	7.48914e-05	8
19	PA(16:1/16:1)			Phospholipid Metabolism	2.1045	0.432955	0.451521	0.0393382	0.0690201	0.0690201	0.0405021	0.83397	0.0148094	0.974844	0.0161378	NO	15.0608	19.3475	NO	15.5778	19.6389	0.739404	0.739404	17.2134	17.2042	1.69394	1.08691	17.5426	17.6083	1.6027	1.0737	151968	54089.1	426968	7.89378	190922	1.25633	0.158049	1.11578	0.256328	0.115777	0.199583	0.0687348	0.22531	0.0393382	8	8	7.48914e-05	8
21	PC(32:1)	HMDB07969		Phospholipid Metabolism	2.0728	0.438072	0.46629	0.0424813	0.0631033	0.0631033	0.0430757	0.689537	0.54453	0.749312	0.529926	NO	20.1549	22.6527	YES	20.6834	22.5269	0.739404	0.739404	21.4122	21.4038	1.3415	1.04755	21.5979	21.6051	1.32109	1.04287	2.7907e+06	1.56904e+06	4.96355e+06	3.16343	3.17401e+06	1.13735	0.0903273	1.06461	0.13735	0.0646117	0.203993	0.0627112	0.221914	0.0424813	8	5	7.48914e-05	8
22	PA(18:0/16:1)			Phospholipid Metabolism	2.0639	0.467304	0.532794	0.0433937	0.0406902	0.0406902	0.0426447	0.987466	0.0349799	0.511978	0.00967771	NO	15.9061	19.7846	YES	16.8487	19.8632	0.739404	0.739404	17.9213	17.8453	1.48871	1.06494	18.1896	18.356	1.53671	1.06691	248228	113800	541450	4.7579	298955	1.20436	0.130271	1.0945	0.204356	0.0944996	0.224652	0.0399318	0.220968	0.0433937	8	4	7.48914e-05	8
24	Phosphorylcholine	HMDB01565		Phospholipid Metabolism	2.0537	-0.400212	-0.422683	0.0444754	0.0575711	0.0575711	0.0471295	0.595084	0.0415023	0.819406	0.009666	NO	18.4611	22.5332	YES	19.0337	21.5417	0.739404	0.739404	20.5413	20.4972	1.60709	1.0779	20.2674	20.2877	1.45702	1.05838	1.52598e+06	602162	3.86711e+06	6.42204	1.26209e+06	0.827067	0.135695	1.09862	-0.172933	0.0986223	-0.208437	0.0570816	-0.219867	0.0444754	2	7	3.86144e-05	2
35	PG(32:2)	HMDB10586		Phospholipid Metabolism	1.7845	0.370013	0.402956	0.0817038	0.110879	0.110879	0.0829605	0.257771	0.00982791	0.395142	0.000432698	NO	12.7837	18.9028	YES	13.7649	18.4738	0.890123	0.890123	15.887	15.8432	2.10287	1.12471	16.2838	16.1194	1.98748	1.1091	60598.9	14117.3	260122	18.4257	79782.9	1.31657	0.225978	1.16957	0.316572	0.16957	0.174992	0.11136	0.191055	0.0817038	8	18	7.48914e-05	8
39	PI(34:2)	HMDB09801		Phospholipid Metabolism	1.7461	0.357303	0.296495	0.088621	0.0676769	0.0676769	0.0903571	0.738839	6.66355e-06	0.819342	0.000175905	YES	19.4319	22.4591	NO	19.4899	22.8747	0.890123	0.890123	20.9007	20.9455	1.5903	1.07611	21.1399	21.1823	1.51854	1.065	1.95769e+06	788576	4.86007e+06	6.1631	2.31064e+06	1.18029	0.139479	1.10151	0.180291	0.101507	0.200556	0.0673671	0.186941	0.088621	8	14	7.48914e-05	8
47	PA(18:0/18:1)			Phospholipid Metabolism	1.6291	0.330583	0.320141	0.112561	0.155668	0.155668	0.114743	0.876584	0.213505	0.85488	0.359124	NO	19.7065	21.8041	NO	19.8496	21.9479	0.931642	0.931642	20.7048	20.7553	1.3108	1.04372	20.8339	20.8987	1.27199	1.03694	1.70915e+06	1.00556e+06	2.90503e+06	2.88897	1.86911e+06	1.09359	0.0809272	1.0577	0.0935927	0.0576976	0.155842	0.156898	0.174416	0.112561	8	25	7.48914e-05	8
56	PI(16:0/16:0)	HMDB09778		Phospholipid Metabolism	1.5387	0.303465	0.147465	0.134288	0.0807213	0.0807213	0.137829	0.271174	0.000153667	0.0834553	2.14336e-06	NO	18.3536	24.2372	YES	19.4095	24.0807	0.941435	0.941435	21.4022	21.2954	2.07986	1.12276	21.7228	21.7451	1.84681	1.09689	2.77139e+06	659708	1.16424e+07	17.6478	3.46106e+06	1.24886	0.213789	1.15973	0.248855	0.15973	0.191705	0.080651	0.16473	0.134288	8	7	7.48914e-05	8
60	PE(32:1)	HMDB08859		Phospholipid Metabolism	1.4938	-0.299452	-0.313695	0.14617	0.184981	0.184981	0.149034	0.7383	0.00577297	0.288827	1.74435e-05	NO	13.8931	18.7635	YES	13.4286	18.5544	0.960626	0.960626	16.4928	16.3283	2.06052	1.1211	16.1804	15.9915	1.87624	1.09951	92217.7	22357.3	380372	17.0133	74266.6	0.805339	0.214308	1.16015	-0.194661	0.160147	-0.145501	0.186637	-0.15993	0.14617	8	10	7.48914e-05	8
73	PE(34:2)	HMDB08928		Phospholipid Metabolism	1.373	0.305353	0.419675	0.182089	0.311481	0.311481	0.180639	0.556441	0.141069	0.817873	0.0379706	NO	17.9444	21.4465	YES	18.4414	21.2568	0.969085	0.969085	19.7256	19.6954	1.54246	1.07093	19.9166	19.8491	1.59164	1.07258	866980	370776	2.02724e+06	5.46757	989647	1.14149	0.141388	1.10297	0.141488	0.102966	0.111095	0.314387	0.147	0.182089	9	21	-2.38645e-05	9
76	PA(30:1)			Phospholipid Metabolism	1.3531	0.257303	0.179537	0.1886	0.18796	0.18796	0.19436	0.0808678	0.00188952	0.0575802	0.00412755	YES	14.6992	18.2603	YES	14.9042	18.5222	0.969085	0.969085	16.3233	16.4797	1.82407	1.0997	16.5464	16.7132	1.59173	1.07259	81998.1	25244.2	266345	10.5507	95712.9	1.16726	0.170351	1.12533	0.167258	0.125333	0.14452	0.189656	0.144862	0.1886	8	11	7.48914e-05	8
78	PC(16:0/18:2)			Phospholipid Metabolism	1.3503	-0.293978	-0.282409	0.189518	0.192454	0.192454	0.18886	0.35183	0.178252	0.211218	0.23042	NO	22.7731	24.7046	NO	22.8985	24.332	0.969085	0.969085	23.7201	23.7389	1.22585	1.03272	23.6338	23.6153	1.23397	1.0322	1.38187e+07	9.2711e+06	2.05971e+07	2.22165	1.30158e+07	0.941892	0.0651807	1.04622	-0.0581075	0.046216	-0.143062	0.19421	-0.144564	0.189518	5	31	3.4946e-05	5
79	PC(16:0/18:1)	HMDB07972		Phospholipid Metabolism	1.3432	0.285934	0.293938	0.191874	0.228264	0.228264	0.192135	0.818404	0.246074	0.892277	0.478278	YES	24.44	25.6065	NO	24.3167	25.7842	0.969085	0.969085	24.9745	25.0233	1.20832	1.03037	25.0525	25.0505	1.20597	1.02864	3.29658e+07	2.27503e+07	4.77683e+07	2.09968	3.47986e+07	1.0556	0.0593506	1.042	0.0555981	0.0419966	0.132249	0.230453	0.143807	0.191874	8	22	7.48914e-05	8
85	PA(16:1/18:1)	HMDB07860		Phospholipid Metabolism	1.2721	0.247751	0.232152	0.216713	0.292573	0.292573	0.221266	0.165008	0.969407	0.0947591	0.853562	YES	18.8983	20.7999	NO	18.813	21.0386	0.993522	0.993522	19.7539	19.8491	1.37829	1.05204	19.8686	19.9258	1.30174	1.04056	884134	471419	1.65817e+06	3.5174	957283	1.08273	0.0929837	1.06657	0.082735	0.0665738	0.115526	0.295349	0.136196	0.216713	8	27	7.48914e-05	8
93	PG(34:1)	HMDB10573		Phospholipid Metabolism	1.1852	0.261471	0.411228	0.250077	0.235332	0.235332	0.248712	0.0373768	0.000425101	0.0227719	1.04146e-05	NO	14.7879	22.2567	YES	15.1286	22.6065	0.993522	0.993522	18.7815	18.5223	2.22979	1.13518	19.084	18.8675	2.34432	1.13706	450611	93584.5	2.1697e+06	23.1844	555729	1.23328	0.260382	1.1978	0.233278	0.197796	0.130261	0.237597	0.126886	0.250077	9	15	-2.38645e-05	9
95	PE(36:4)	HMDB09189		Phospholipid Metabolism	1.1348	0.246729	0.332464	0.27095	0.382527	0.382527	0.270155	0.00835896	0.132019	0.0807472	0.00402675	NO	20.1554	26.2828	NO	20.9891	25.946	0.993522	0.993522	23.2049	23.2191	1.82352	1.09965	23.4187	23.4676	1.86324	1.09836	9.66856e+06	2.97837e+06	3.13867e+07	10.5382	1.12134e+07	1.15978	0.192613	1.14283	0.159776	0.142832	0.0958516	0.385761	0.12149	0.27095	9	4	-2.38645e-05	9
97	PC(16:0/16:0)	HMDB00564		Phospholipid Metabolism	1.1224	0.245912	0.267275	0.276263	0.420197	0.420197	0.275131	0.839403	0.0720683	0.661456	0.131899	NO	21.5021	23.5212	NO	21.6129	23.5746	0.993522	0.993522	22.5182	22.5116	1.26185	1.03746	22.6008	22.5938	1.27687	1.03753	6.00711e+06	3.80794e+06	9.47635e+06	2.48857	6.3607e+06	1.05886	0.0751026	1.05344	0.0588612	0.0534359	0.0884788	0.423512	0.120162	0.276263	8	16	7.48914e-05	8
100	Ethanolamine	HMDB00149		Phospholipid Metabolism	1.1128	0.213692	0.169136	0.28042	0.251574	0.251574	0.285815	0.666433	0.0148761	0.841412	0.044804	NO	23.2953	24.9554	NO	23.5916	24.8126	0.993522	0.993522	24.117	24.1253	1.24273	1.03496	24.184	24.2021	1.18963	1.02652	1.81948e+07	1.18842e+07	2.78565e+07	2.34399	1.90597e+07	1.04753	0.0623179	1.04414	0.0475325	0.044142	0.125849	0.254003	0.119135	0.28042	1	12	4.19822e-05	1
101	PA(18:1/18:1)	HMDB07865		Phospholipid Metabolism	1.0923	0.238501	0.260301	0.28942	0.286492	0.286492	0.288414	0.625945	0.64477	0.59613	0.643922	NO	24.5212	26.2045	NO	24.6205	26.1941	0.993522	0.993522	25.325	25.3629	1.23506	1.03394	25.3977	25.4073	1.24685	1.03382	4.20329e+07	2.77893e+07	6.3577e+07	2.28782	4.42035e+07	1.05164	0.0679833	1.04825	0.0516423	0.0482504	0.116992	0.289222	0.116945	0.28942	8	20	7.48914e-05	8
112	PE(20:4/18:1)	HMDB09389		Phospholipid Metabolism	1.0453	0.220005	0.345521	0.310841	0.507465	0.507465	0.311445	0.0282614	0.0646577	0.0843451	0.0015046	NO	17.3033	24.6451	YES	18.5625	23.683	0.993522	0.993522	21.0282	20.9742	2.01939	1.11753	21.2513	21.1228	1.98573	1.10895	2.13859e+06	539384	8.47927e+06	15.7203	2.49619e+06	1.16721	0.219	1.16393	0.167212	0.163926	0.0727507	0.510761	0.111906	0.310841	9	9	-2.38645e-05	9
118	BMP(18:1/18:2)			Phospholipid Metabolism	0.99869	0.24272	0.641333	0.333024	0.654278	0.654278	0.327895	0.536371	0.011876	0.499623	0.000306503	NO	14.2352	19.0802	YES	13.9064	19.4665	0.993522	0.993522	16.571	16.6577	1.89226	1.1061	16.7943	16.6865	2.22662	1.12826	97355.7	27891.9	339817	12.1834	113655	1.16742	0.226884	1.1703	0.167425	0.170305	0.0491554	0.657017	0.106921	0.333024	9	22	-2.38645e-05	9
91	PC(P-16:0/20:4)	HMDB11220		Plasmalogen Metabolism	1.2032	-0.273038	-0.217976	0.242888	0.214763	0.214763	0.240426	0.690919	0.0174373	0.735835	0.0190927	NO	20.143	22.0277	YES	19.9385	22.01	0.993522	0.993522	21.101	21.0854	1.30079	1.04246	20.9974	20.9742	1.34114	1.04524	2.24925e+06	1.34335e+06	3.76604e+06	2.80346	2.09341e+06	0.930716	0.0876007	1.0626	-0.0692844	0.0626015	-0.136171	0.216798	-0.128816	0.242888	10	10	5.29431e-05	7
26	Spermine	HMDB01256	71-44-3	Polyamine Metabolism	1.9441	0.494581	0.635628	0.0574515	0.0704181	0.0704181	0.0544771	0.0223895	3.91301e-07	0.00791381	2.01437e-07	YES	17.4186	21.2075	YES	17.4657	21.8754	0.874514	0.874514	19.4924	19.313	1.6917	1.08668	19.8676	19.6706	1.99479	1.10971	737577	263205	2.06691e+06	7.85286	956603	1.29695	0.192195	1.1425	0.296953	0.1425	0.198587	0.0701582	0.208134	0.0574515	2	61	3.86144e-05	2
68	N-alpha-Acetylarginine	HMDB04620		Polyamine Metabolism	1.3961	0.320423	0.369398	0.174783	0.184985	0.184985	0.17225	0.745155	0.00127057	0.798425	0.000748094	NO	18.2679	21.1549	NO	18.2043	21.4982	0.969085	0.969085	19.7472	19.7114	1.49608	1.06577	19.9334	19.8513	1.57805	1.07119	880039	399567	1.93827e+06	4.85093	1.00129e+06	1.13778	0.135237	1.09827	0.137784	0.098273	0.145499	0.186641	0.149467	0.174783	2	69	3.86144e-05	2
92	Homoarginine	HMDB00670		Polyamine Metabolism	1.1881	-0.222348	-0.287791	0.248888	0.24248	0.24248	0.255797	0.677639	0.0438929	0.863633	0.0580673	NO	20.3623	23.9474	NO	20.5827	23.1248	0.993522	0.993522	22.0749	22.1549	1.53369	1.06996	21.9377	21.8538	1.3763	1.04933	4.41789e+06	1.9106e+06	1.02155e+07	5.34677	4.01714e+06	0.909288	0.119763	1.08656	-0.0907116	0.0865561	-0.128294	0.244819	-0.127203	0.248888	2	20	3.86144e-05	2
5	Adenosine monophosphate	HMDB00045		Purine Metabolism	2.7052	-0.566671	-0.519373	0.00753524	0.00572247	0.00572247	0.00790782	0.407821	0.00154178	0.857305	0.0189931	YES	15.9025	17.4021	YES	15.8384	17.0461	0.596422	0.596422	16.6704	16.6523	1.24781	1.03562	16.4894	16.4423	1.21926	1.03034	104298	67581.6	160963	2.38175	92001.1	0.882097	0.0664036	1.0471	-0.117903	0.0471032	-0.303309	0.00503776	-0.289625	0.00753524	2	4	3.86144e-05	2
30	Inosine_neg	HMDB00195		Purine Metabolism	1.8629	-0.406482	-0.377563	0.0689312	0.0282125	0.0282125	0.0687189	0.0176108	0.356633	0.0109528	0.217857	YES	20.3438	24.0691	NO	19.3805	24.242	0.890123	0.890123	22.1384	22.2065	1.74894	1.09241	21.8106	21.8113	1.7667	1.08959	4.61655e+06	1.5434e+06	1.38088e+07	8.94698	3.67819e+06	0.79674	0.177712	1.13109	-0.20326	0.131089	-0.240858	0.0273126	-0.199445	0.0689312	2	13	3.86144e-05	2
32	Guanosine monophosphate	HMDB01397		Purine Metabolism	1.8196	-0.439837	-0.355501	0.0757773	0.110864	0.110864	0.0731492	0.635645	0.370587	0.148667	0.0725067	NO	11.7975	14.2834	NO	10.9005	14.7762	0.890123	0.890123	13.0916	13.0405	1.39349	1.05386	12.8811	12.8384	1.49786	1.0628	8729.13	4555.4	16726.9	3.67188	7543.77	0.864207	0.115979	1.08371	-0.135793	0.08371	-0.174999	0.111345	-0.194806	0.0757773	7	1	-9.38069e-06	7
40	Guanosine	HMDB00133		Purine Metabolism	1.7361	-0.373727	-0.374675	0.090491	0.0438825	0.0438825	0.0905675	0.0993925	0.44947	0.0104346	0.244556	YES	16.9018	21.2256	YES	16.459	20.821	0.890123	0.890123	18.8216	19.0637	1.8383	1.10105	18.4933	18.64	1.83542	1.09587	463294	140476	1.52796e+06	10.877	369009	0.796491	0.191659	1.14208	-0.203509	0.142076	-0.221198	0.0431702	-0.185873	0.090491	2	1	3.86144e-05	2
63	Purine	HMDB01366		Purine Metabolism	1.4449	-0.275295	-0.289656	0.160022	0.501729	0.501729	0.165481	0.236818	0.019871	0.0232009	0.00100374	YES	21.3079	22.4484	NO	21.2665	22.5454	0.969085	0.969085	21.9674	21.8782	1.2112	1.03076	21.8913	21.9059	1.15991	1.02261	4.10071e+06	2.8168e+06	5.96984e+06	2.11937	3.89e+06	0.948617	0.0543262	1.03837	-0.0513827	0.038374	-0.0737364	0.505035	-0.154691	0.160022	2	14	3.86144e-05	2
67	Adenosine	HMDB00050		Purine Metabolism	1.4005	-0.29033	-0.211057	0.173405	0.167809	0.167809	0.174824	0.0367452	3.31983e-06	0.163486	3.16186e-07	NO	16.6506	31.0739	YES	18.0532	27.9972	0.969085	0.969085	24.0318	23.8622	4.09809	1.24985	23.441	23.0252	3.75208	1.2206	1.71508e+07	1.0805e+06	2.72235e+08	251.952	1.13877e+07	0.663971	0.431551	1.34868	-0.336029	0.348683	-0.151396	0.169221	-0.14994	0.173405	2	73	3.86144e-05	2
96	Deoxyguanosine	HMDB00085		Purine Metabolism	1.1229	0.228662	0.183174	0.276029	0.216448	0.216448	0.278274	0.441738	6.05703e-05	0.450377	0.000352559	YES	14.101	16.6965	NO	14.3222	16.8338	0.993522	0.993522	15.4387	15.3987	1.46267	1.06197	15.5641	15.578	1.41412	1.05363	44411.7	21077	93580.7	4.43995	48446.3	1.09084	0.114908	1.08291	0.0908449	0.0829063	0.135672	0.218503	0.12022	0.276029	1	30	4.19822e-05	1
113	Xanthine	HMDB00292		Purine Metabolism	1.0362	0.213876	0.213117	0.315057	0.5161	0.5161	0.31659	0.655402	0.000654106	0.487644	0.0104422	YES	20.7394	22.8395	YES	20.748	22.8546	0.993522	0.993522	21.7306	21.7894	1.41335	1.05623	21.8374	21.8013	1.38382	1.05019	3.47992e+06	1.76636e+06	6.85581e+06	3.88131	3.74718e+06	1.0768	0.105923	1.07618	0.0767993	0.0761828	0.0712775	0.51938	0.110942	0.315057	1	8	4.19822e-05	1
8	Uridine	HMDB00296		Pyrimidine Metabolism	2.5195	0.5033	0.492518	0.0130874	0.0301964	0.0301964	0.0141324	0.217746	0.324669	0.337424	0.110678	NO	20.4697	23.0364	NO	20.9927	22.9416	0.596422	0.596422	21.7303	21.753	1.39996	1.05464	21.9746	21.9672	1.31595	1.04226	3.47925e+06	1.79927e+06	6.72781e+06	3.73918	4.12122e+06	1.18451	0.0972415	1.06973	0.184515	0.0697261	0.237915	0.0293135	0.269744	0.0130874	2	9	3.86144e-05	7
28	Orotic acid	HMDB00226		Pyrimidine Metabolism	1.9089	-0.392119	-0.369449	0.0622128	0.0993469	0.0993469	0.0636443	0.625053	0.00201937	0.763325	0.00193731	NO	17.2384	19.7908	NO	16.9307	19.5297	0.886533	0.886533	18.5098	18.5146	1.41221	1.05609	18.3146	18.2302	1.36478	1.048	373262	189762	734205	3.86908	326013	0.873417	0.103798	1.0746	-0.126583	0.0745987	-0.180895	0.0996198	-0.204373	0.0622128	2	40	3.86144e-05	2
55	S-Adenosylhomocysteine	HMDB00939		SAM, SAH, Methionine, Cysteine, Glutathione Metabolism	1.5532	0.423461	0.549056	0.130592	0.113881	0.113881	0.124235	0.313473	0.000964121	0.645755	0.0100702	YES	16.206	17.4663	YES	15.9017	18.0855	0.941435	0.941435	16.8582	16.8361	1.24217	1.03488	16.9907	16.9936	1.37592	1.04929	118799	77663.5	181723	2.33988	130225	1.09618	0.0852326	1.06086	0.0961811	0.0608588	0.173536	0.114415	0.166289	0.130592	2	15	3.86144e-05	2
57	Homocysteine	HMDB00742		SAM, SAH, Methionine, Cysteine, Glutathione Metabolism	1.5379	-0.308877	-0.324937	0.134491	0.104975	0.104975	0.137215	0.287888	0.796099	0.315561	0.474992	NO	15.2179	16.8177	NO	15.3005	16.6423	0.941435	0.941435	16.0429	16.0178	1.18608	1.02735	15.9668	15.9714	1.16057	1.0227	67513.8	48320	94332	1.95223	64047.2	0.948653	0.0506401	1.03572	-0.0513468	0.0357244	-0.17795	0.10535	-0.164646	0.134491	2	44	3.86144e-05	2
74	Methionine sulfoxide	HMDB02005		SAM, SAH, Methionine, Cysteine, Glutathione Metabolism	1.3719	-0.228519	-0.269498	0.182466	0.96428	0.96428	0.196897	4.83526e-05	6.56488e-14	0.000204583	2.37893e-09	YES	16.6119	18.6359	YES	16.8661	18.528	0.969085	0.969085	17.7985	17.6239	1.58266	1.07529	17.6471	17.6971	1.25637	1.03501	227967	92698.6	560623	6.0478	205262	0.900402	0.115895	1.08365	-0.0995982	0.083647	0.00491566	0.964603	-0.146875	0.182466	2	3	3.86144e-05	2
86	Methylcysteine	HMDB02108		SAM, SAH, Methionine, Cysteine, Glutathione Metabolism	1.2697	-0.225285	-0.21461	0.217598	0.700134	0.700134	0.22782	7.05171e-07	2.44987e-18	3.81487e-05	9.84742e-12	YES	21.2817	24.7372	YES	21.6792	24.554	0.993522	0.993522	23.2975	23.0095	1.90483	1.10726	23.088	23.1166	1.50818	1.0639	1.03094e+07	2.91551e+06	3.64543e+07	12.5036	8.91629e+06	0.864874	0.172028	1.12664	-0.135126	0.126641	-0.0422745	0.702597	-0.135936	0.217598	2	76	3.86144e-05	6
108	Cysteine-S-sulfate	HMDB00731	1637-71-4	SAM, SAH, Methionine, Cysteine, Glutathione Metabolism	1.0736	0.192259	0.0798389	0.297831	0.501753	0.501753	0.307566	0.646235	0.0389388	0.773169	0.0864997	NO	17.2288	21.0308	YES	18.1764	20.2026	0.993522	0.993522	19.0074	19.1298	1.6132	1.07855	19.1401	19.1895	1.37249	1.04889	526995	206413	1.34547e+06	6.51834	577745	1.0963	0.129005	1.09354	0.0963014	0.0935393	0.0737323	0.505059	0.114938	0.297831	1	7	4.19822e-05	1
33	SM(d18:1/22:2)			Sphingomyelin Metabolism	1.8115	0.510755	0.67378	0.0771129	0.226537	0.226537	0.0719638	0.605426	0.587429	0.774113	0.534635	NO	19.8015	21.231	NO	19.4387	21.6421	0.890123	0.890123	20.4732	20.5162	1.19243	1.02822	20.6029	20.5404	1.30934	1.04147	1.45565e+06	1.03098e+06	2.05525e+06	1.99349	1.59256e+06	1.09405	0.0710494	1.05048	0.0940525	0.0504805	0.132741	0.228706	0.193941	0.0771129	10	8	5.29431e-05	10
51	SM(d18:1/22:0)	HMDB12103		Sphingomyelin Metabolism	1.5855	0.35451	0.407277	0.122668	0.155694	0.155694	0.121379	0.449526	0.460862	0.847458	0.605835	YES	19.8749	21.5447	NO	19.7452	22.0743	0.931642	0.931642	20.6781	20.7098	1.29835	1.04215	20.8117	20.9097	1.32426	1.04325	1.6778e+06	1.00575e+06	2.79891e+06	2.7829	1.84051e+06	1.09698	0.0853138	1.06092	0.0969798	0.0609185	0.155833	0.156923	0.169747	0.122668	10	4	5.29431e-05	10
52	SM(d18:1/26:1)			Sphingomyelin Metabolism	1.5815	0.418808	0.560528	0.123621	0.331131	0.331131	0.118007	0.375918	0.411763	0.241923	0.433692	NO	17.2049	18.6982	YES	17.3651	18.6333	0.931642	0.931642	17.9495	17.9516	1.19707	1.02885	18.0582	17.9992	1.28873	1.03898	253131	177923	360129	2.02408	272937	1.07824	0.0687546	1.04881	0.0782436	0.0488109	0.106673	0.334152	0.169322	0.123621	10	23	5.29431e-05	10
58	SM(d18:1/26:0 OH)			Sphingomyelin Metabolism	1.5227	-0.355543	-0.22362	0.138423	0.112902	0.112902	0.135659	0.540527	1.87897e-05	0.145572	5.37166e-05	YES	18.1742	20.7907	YES	17.3681	20.8527	0.952257	0.952257	19.4448	19.4824	1.51352	1.06772	19.2322	19.1104	1.61828	1.07527	713616	316729	1.60783e+06	5.07636	615844	0.862992	0.141061	1.10272	-0.137008	0.102716	-0.174007	0.113419	-0.163025	0.138423	10	5	5.29431e-05	10
64	SM(d18:1/18:2)			Sphingomyelin Metabolism	1.4283	0.299258	0.340428	0.164934	0.507435	0.507435	0.165896	0.0391344	0.484019	0.020711	0.509388	YES	20.386	21.8866	YES	20.4383	21.7838	0.969085	0.969085	21.0795	21.1363	1.24455	1.0352	21.174	21.111	1.23286	1.03206	2.216e+06	1.44325e+06	3.4025e+06	2.35752	2.36594e+06	1.06766	0.0675542	1.04794	0.0676617	0.0479386	0.0727559	0.510731	0.152915	0.164934	10	35	5.29431e-05	10
69	SM(d18:1/18:2 OH)			Sphingomyelin Metabolism	1.392	0.354461	0.478664	0.176058	0.173304	0.173304	0.170403	0.00976528	0.507079	0.018626	0.400061	YES	22.9244	24.3061	YES	22.8324	24.6351	0.969085	0.969085	23.595	23.6153	1.2057	1.03002	23.6907	23.7338	1.28422	1.03843	1.26712e+07	8.78188e+06	1.8283e+07	2.0819	1.35398e+07	1.06855	0.0691431	1.04909	0.0685535	0.0490934	0.149462	0.174797	0.149031	0.176058	10	18	5.29431e-05	10
71	SM(d18:1/24:1)	HMDB12107		Sphingomyelin Metabolism	1.3842	0.330411	0.383921	0.178509	0.0930737	0.0930737	0.174673	0.341667	0.00061034	0.169717	0.000196243	NO	18.7519	21.9449	NO	18.9946	22.2515	0.969085	0.969085	20.3494	20.3484	1.45994	1.06166	20.5298	20.623	1.58013	1.07141	1.3359e+06	636324	2.80459e+06	4.40749	1.51381e+06	1.13318	0.131726	1.0956	0.133178	0.0956037	0.184338	0.0932316	0.148199	0.178509	9	5	-2.38645e-05	9
89	SM(d18:1/24:2)			Sphingomyelin Metabolism	1.2176	-0.32373	-0.198484	0.237241	0.255321	0.255321	0.229788	0.847988	0.302849	0.810317	0.491056	YES	21.1604	22.8055	NO	20.4278	23.2336	0.993522	0.993522	21.9347	21.9829	1.27159	1.03872	21.8225	21.8307	1.41024	1.05319	4.00869e+06	2.50312e+06	6.41981e+06	2.56472	3.7087e+06	0.925166	0.0927023	1.06637	-0.0748337	0.0663657	-0.124859	0.257785	-0.130359	0.237241	10	9	5.29431e-05	10
90	SM(d18:1/24:2 OH)			Sphingomyelin Metabolism	1.2141	0.338707	0.541633	0.238614	0.578667	0.578667	0.229965	0.00853275	0.431792	0.0333191	0.537518	YES	20.0131	21.381	NO	19.4447	21.9495	0.993522	0.993522	20.6777	20.6971	1.2172	1.03157	20.7738	20.6971	1.35126	1.04643	1.67731e+06	1.14104e+06	2.4656e+06	2.16083	1.79277e+06	1.06884	0.0793549	1.05655	0.0688404	0.0565455	0.0609558	0.581764	0.129982	0.238614	10	1	5.29431e-05	10
115	SM(d18:1/24:0)	HMDB11697		Sphingomyelin Metabolism	1.0244	0.263893	0.365304	0.320651	0.195481	0.195481	0.313703	0.0231395	0.813026	0.0634792	0.414661	YES	19.3718	20.6595	NO	19.2697	21.0709	0.993522	0.993522	20.014	20.0156	1.194	1.02843	20.0815	20.1703	1.27523	1.03733	1.05881e+06	747974	1.49881e+06	2.00383	1.10953e+06	1.0479	0.0665738	1.04723	0.0479033	0.0472267	0.142094	0.197277	0.109674	0.320651	10	2	5.29431e-05	10
116	SM(d18:1/16:2 OH)			Sphingomyelin Metabolism	1.0132	0.199617	0.149442	0.325994	0.205003	0.205003	0.329899	0.177875	0.00307731	0.0594639	0.00034954	YES	22.0039	23.478	YES	22.057	23.6315	0.993522	0.993522	22.798	22.741	1.30324	1.04277	22.8743	22.8442	1.2527	1.03455	7.2926e+06	4.33945e+06	1.22555e+07	2.8242	7.68853e+06	1.05429	0.0777892	1.0554	0.0542918	0.0553995	0.139118	0.206919	0.108477	0.325994	9	3	-2.38645e-05	9
7	Hypotaurine	HMDB00965		Taurine, Hypotaurine Metabolism	2.5362	-0.562061	-0.374899	0.012475	0.00588524	0.00588524	0.0124339	0.00473613	3.32015e-06	0.000275719	1.34225e-07	YES	14.8995	17.7663	YES	14.5108	17.4049	0.596422	0.596422	16.4065	16.3329	1.53293	1.06988	16.0601	15.9579	1.54173	1.06744	86866	37603.3	200666	5.33638	68324.3	0.786548	0.135501	1.09847	-0.213452	0.0984741	-0.302303	0.00519248	-0.271526	0.012475	1	4	4.19822e-05	1
65	Taurine	HMDB00251		Taurine, Hypotaurine Metabolism	1.4181	-0.287726	-0.271024	0.168	0.182037	0.182037	0.170381	0.0305119	1.31178e-09	0.0801221	7.52054e-06	YES	24.8496	26.7171	YES	24.7686	26.5175	0.969085	0.969085	25.8184	25.7833	1.35034	1.04864	25.6937	25.6431	1.30878	1.0414	5.91698e+07	3.2842e+07	1.06603e+08	3.24594	5.4271e+07	0.917208	0.0901095	1.06445	-0.082792	0.0644509	-0.146482	0.183652	-0.151825	0.168	2	93	3.86144e-05	2
44	Serotonin	HMDB00259		Tryptophan, Kynurenine, Serotonin, Melatonin Metabolism	1.6701	-0.369045	-0.21659	0.10367	0.0599892	0.0599892	0.102882	0.369846	1.32111e-07	0.668599	2.90978e-06	NO	18.244	22.5263	YES	18.065	21.8551	0.931642	0.931642	20.409	20.3851	1.764	1.09389	20.1068	19.9601	1.81477	1.094	1.39226e+06	457703	4.23503e+06	9.2528	1.12915e+06	0.811019	0.183204	1.1354	-0.188981	0.135402	-0.206453	0.0595419	-0.1788	0.10367	2	22	3.86144e-05	2
59	Quinolinic Acid	HMDB00232		Tryptophan, Kynurenine, Serotonin, Melatonin Metabolism	1.5133	0.316631	0.2787	0.140906	0.0180537	0.0180537	0.14193	0.211639	0.00794015	0.0316575	0.000305824	YES	18.6735	20.2478	YES	18.8455	20.4167	0.952904	0.952904	19.5092	19.4606	1.29328	1.0415	19.6267	19.6311	1.27721	1.03758	746193	450746	1.23529e+06	2.74055	809500	1.08484	0.079207	1.05644	0.0848396	0.0564372	0.259539	0.0171218	0.162019	0.140906	8	3	7.48914e-05	8
111	L-Kynurenine	HMDB00183		Tryptophan, Kynurenine, Serotonin, Melatonin Metabolism	1.0513	0.247327	0.309681	0.308024	0.211471	0.211471	0.304054	0.945279	0.172104	0.9447	0.292658	NO	22.2955	24.4865	YES	22.2801	24.7887	0.993522	0.993522	23.3674	23.391	1.30848	1.04343	23.4634	23.5344	1.37704	1.04941	1.08218e+07	6.389e+06	1.83302e+07	2.86902	1.15659e+07	1.06876	0.0927557	1.06641	0.0687596	0.0664052	0.137154	0.213466	0.112556	0.308024	2	107	3.86144e-05	2
62	L-Phenylalanine	HMDB00159		Tyrosine and Phenylalanine Metabolism	1.4609	-0.28295	-0.294968	0.155372	0.351552	0.351552	0.159944	0.469304	0.0839472	0.201621	0.0163764	NO	27.0348	28.3043	NO	27.1128	28.1856	0.969085	0.969085	27.6879	27.6696	1.18974	1.02785	27.617	27.6492	1.15018	1.02132	2.16218e+08	1.53818e+08	3.03933e+08	1.97593	2.05847e+08	0.952031	0.0499667	1.03524	-0.0479694	0.035241	-0.102255	0.354672	-0.156411	0.155372	2	37	3.86144e-05	2
83	Cinnamoylglycine	HMDB11621		Tyrosine and Phenylalanine Metabolism	1.2932	-0.258775	-0.264649	0.209121	0.490274	0.490274	0.212243	0.4898	0.0751228	0.241291	0.0185336	YES	19.6241	20.6672	NO	19.562	20.8391	0.993522	0.993522	20.1936	20.1456	1.18967	1.02784	20.1288	20.2006	1.16377	1.02313	1.19917e+06	853188	1.68547e+06	1.97549	1.14647e+06	0.956051	0.0515525	1.03638	-0.0439485	0.0363796	-0.0757235	0.493595	-0.138453	0.209121	2	23	3.86144e-05	2
99	Citrulline	HMDB00904		Urea Cycle	1.1211	0.22547	0.224227	0.276813	0.433192	0.433192	0.27969	0.179344	0.646137	0.328269	0.904154	YES	22.6454	25.0507	YES	23.0587	24.9366	0.993522	0.993522	23.8441	23.848	1.3409	1.04747	23.9395	23.9977	1.29739	1.04003	1.50584e+07	8.47385e+06	2.67595e+07	3.15789	1.60881e+07	1.06838	0.0876584	1.06264	0.0683764	0.062644	0.0860267	0.436523	0.120026	0.276813	6	31	0.000140096	6
82	Retinal	HMDB01358	116-31-4	Vitamin A (Retinol), Carotenoid Metabolism	1.3006	-0.282317	-0.263981	0.206493	0.242425	0.242425	0.205909	0.954684	0.229431	0.856422	0.157498	NO	16.411	18.1645	YES	16.3977	18.0579	0.993522	0.993522	17.2687	17.2877	1.28226	1.04009	17.1674	17.2278	1.29126	1.03929	157900	96995.5	257047	2.6501	147197	0.932217	0.0794186	1.05659	-0.0677833	0.0565921	-0.128309	0.244764	-0.139248	0.206493	5	36	3.4946e-05	5
2	FAD	HMDB01248		Vitamin B2 (Riboflavin) Metabolism	2.937	-0.683608	-0.585033	0.00358022	0.00498388	0.00498388	0.00346341	0.930857	0.00121845	0.930176	0.0128757	NO	12.8586	15.7379	YES	12.6327	15.4479	0.596422	0.596422	14.3076	14.2983	1.46136	1.06182	13.9334	14.0403	1.50692	1.06377	20277.4	9640.3	42651.6	4.42431	15645.3	0.771563	0.12427	1.08996	-0.228437	0.089956	-0.308226	0.00433894	-0.314438	0.00358022	3	1	-2.47834e-05	2
36	Niacinamide	HMDB01406		Vitamin B3 (Niacin, NAD+) Metabolism	1.7613	0.326379	0.236639	0.0858307	0.201836	0.201836	0.0915216	0.124873	0.212939	0.154438	0.0402797	NO	17.1894	21.9628	NO	18.2104	21.4502	0.890123	0.890123	19.4605	19.5761	1.77912	1.09537	19.7318	19.8303	1.50338	1.06339	721427	233234	2.23148e+06	9.56758	870671	1.20687	0.158538	1.11616	0.206873	0.116155	0.140096	0.203713	0.188569	0.0858307	1	2	4.19822e-05	1
31	Hydroxyproline	HMDB00725		Vitamin C (Ascorbate) Metabolism	1.8468	-0.385899	-0.352186	0.0714134	0.0966221	0.0966221	0.0723927	0.603046	0.00206593	0.50974	0.00150834	NO	20.9921	24.7229	NO	21.0742	24.1921	0.890123	0.890123	22.863	22.8575	1.5265	1.06917	22.6276	22.6331	1.48589	1.06152	7.62886e+06	3.32978e+06	1.74785e+07	5.24913	6.47995e+06	0.8494	0.129336	1.09379	-0.1506	0.0937901	-0.182368	0.0968452	-0.197722	0.0714134	2	59	3.86144e-05	2
87	1,25-Dihydroxyvitamin D3	HMDB01903		Vitamin D (Calciferol) Metabolism	1.2504	-0.273424	-0.13602	0.224748	0.187971	0.187971	0.223811	0.0217509	2.03564e-11	0.0591801	4.34667e-09	YES	19.4983	24.8134	YES	18.8343	24.7513	0.993522	0.993522	22.3245	22.1558	2.05883	1.12095	22.0397	21.7928	2.12489	1.12033	5.25231e+06	1.27542e+06	2.16296e+07	16.9588	4.31121e+06	0.820821	0.232396	1.17478	-0.179179	0.174785	-0.144516	0.189668	-0.133867	0.224748	4	22	0.000138232	1
119	5-HETE	HMDB11134		Eicosanoid and Resolvin Metabolism	0.99431	0.195045	0.162746	0.335159	0.513193	0.513193	0.339279	0.391227	0.0834779	0.48214	0.00673997	NO	15.2389	19.6113	YES	16.3162	18.607	0.993522	0.993522	17.42	17.4251	1.56966	1.07389	17.5469	17.4616	1.46225	1.05896	175368	72471.6	424357	5.85548	191488	1.09192	0.131936	1.09576	0.0919211	0.0957633	0.071772	0.516479	0.106452	0.335159	1	13	4.19822e-05	1
120	BMP(16:0/16:0)			Phospholipid Metabolism	0.98685	0.209735	0.292382	0.338819	0.470915	0.470915	0.338944	0.417403	0.031415	0.401632	0.0317729	NO	14.1258	18.6425	NO	13.8124	19.0492	0.993522	0.993522	16.2436	16.3842	1.90598	1.10736	16.4388	16.4308	1.90092	1.10168	77590.4	21916.7	274688	12.5333	88829.8	1.14486	0.202891	1.151	0.144856	0.151002	0.079139	0.474253	0.105653	0.338819	9	31	-2.38645e-05	9
121	Ceramide(d18:1/26:2)			Ceramide Metabolism	0.97843	-0.222216	-0.137559	0.342977	0.326725	0.326725	0.3403	0.165588	0.110279	0.294518	0.00322675	NO	12.0215	17.23	NO	11.5641	17.0322	0.993522	0.993522	14.5792	14.6257	1.82832	1.1001	14.3858	14.2981	1.96948	1.10758	24478.5	7501.75	79874.1	10.6474	21406.8	0.874516	0.20168	1.15004	-0.125484	0.150037	-0.107649	0.329722	-0.104753	0.342977	3	35	-2.47834e-05	3
122	2-Isopropylmalic acid	HMDB00402		Microbiome Metabolism	0.97425	0.188419	0.130926	0.345055	0.449146	0.449146	0.349933	0.901612	0.0227671	0.400681	0.00826136	NO	16.8275	19.8323	NO	17.113	19.4893	0.993522	0.993522	18.2128	18.3299	1.48956	1.06503	18.3211	18.3012	1.38422	1.05024	303804	139123	663421	4.76861	327492	1.07797	0.115166	1.0831	0.0779722	0.0830993	0.0830739	0.452486	0.104305	0.345055	2	42	3.86144e-05	6
123	CL(18:2/18:1/18:1/20:4)	HMDB57992		Cardiolipin Metabolism	0.95736	0.185572	0.0962826	0.353529	0.16642	0.16642	0.358257	0.645877	0.000175775	0.942104	0.00106011	NO	16.9106	19.8098	YES	17.3664	19.6999	0.993522	0.993522	18.374	18.3602	1.48572	1.0646	18.48	18.5332	1.38389	1.0502	339725	156363	738111	4.7205	365624	1.07623	0.114669	1.08273	0.0762335	0.0827264	0.151892	0.167812	0.102496	0.353529	8	24	7.48914e-05	8
124	PI(34:0)	HMDB09781		Phospholipid Metabolism	0.95446	0.196192	0.166055	0.355	0.363289	0.363289	0.356671	0.751713	0.00265823	0.423549	0.00681948	NO	19.2968	22.5591	NO	19.3969	22.4588	0.993522	0.993522	20.8377	20.9279	1.52593	1.0691	20.9573	20.9278	1.48331	1.06124	1.87399e+06	818542	4.29036e+06	5.24146	2.03599e+06	1.08645	0.129022	1.09355	0.0864452	0.0935518	0.0997885	0.366457	0.102185	0.355	8	13	7.48914e-05	8
125	Allantoic acid	HMDB01209		Purine Metabolism	0.93851	0.190387	0.201838	0.363136	0.581739	0.581739	0.365443	0.0209608	0.765332	0.0278855	0.727583	YES	17.7404	19.7009	YES	17.8005	19.7068	0.993522	0.993522	18.6832	18.7207	1.30864	1.04345	18.7571	18.7537	1.27671	1.03751	420919	248446	713125	2.87035	443037	1.05255	0.0811656	1.05787	0.0525459	0.0578724	0.0604633	0.584824	0.100479	0.363136	6	22	0.000140096	6
126	N-Acetylglutamic acid	HMDB01138		GABA, Glutamate, Arginine, Ornithine, Proline Metabolism	0.93588	-0.161921	-0.228712	0.364493	0.747101	0.747101	0.376305	0.00153624	7.56732e-15	0.0160657	1.72182e-09	YES	15.7887	18.9274	YES	16.2811	18.5197	0.993522	0.993522	17.4894	17.3581	1.72224	1.08976	17.3624	17.4004	1.38111	1.04988	184004	63399.4	534037	8.42337	168500	0.915738	0.142511	1.10382	-0.0842616	0.103825	-0.0353951	0.749241	-0.100196	0.364493	2	25	3.86144e-05	2
127	7-ketocholesterol	HMDB00501		Cholesterol, Cortisol, Non-Gonadal Steroid Metabolism	0.93155	0.212424	0.18028	0.366725	0.213138	0.213138	0.36389	0.000634652	3.77698e-12	0.000353527	2.37114e-09	YES	18.6079	21.5433	YES	18.5673	22.4655	0.993522	0.993522	20.4003	20.0756	1.85314	1.10245	20.5894	20.5164	2.01044	1.11102	1.38394e+06	413062	4.63681e+06	11.2255	1.57771e+06	1.14001	0.207054	1.15433	0.140015	0.154329	0.136655	0.215153	0.0997329	0.366725	1	31	4.19822e-05	1
128	BMP(18:1/16:1)			Phospholipid Metabolism	0.92862	0.19781	0.219874	0.368243	0.404878	0.404878	0.368233	0.295463	0.000573447	0.186092	1.79746e-05	NO	14.2103	20.768	NO	14.2331	21.3194	0.993522	0.993522	17.5188	17.4892	2.13319	1.12726	17.735	17.7763	2.13554	1.12118	187800	42540.2	829072	19.4891	218163	1.16168	0.238951	1.18013	0.161676	0.180134	0.0914272	0.408168	0.0994191	0.368243	9	27	-2.38645e-05	9
129	Homovanillic acid	HMDB00118		Bioamines and Neurotransmitter Metabolism	0.91242	-0.182303	-0.194533	0.376695	0.180482	0.180482	0.37974	0.0321034	0.0133291	0.00689638	0.0119143	NO	20.7011	21.4106	NO	20.6831	21.3071	0.993522	0.993522	21.0109	21.0559	1.09727	1.01478	20.9864	20.9951	1.08508	1.01239	2.113e+06	1.76152e+06	2.5346e+06	1.43887	2.07754e+06	0.983221	0.0276355	1.01934	-0.0167793	0.0193401	-0.147004	0.182075	-0.0976853	0.376695	2	5	3.86144e-05	2
130	Adipic acid	HMDB00448	124-04-9	Fatty Acid Oxidation and Synthesis	0.90538	-0.191784	-0.176649	0.380407	0.340144	0.340144	0.380636	0.66975	0.0158759	0.817563	0.0229862	NO	17.5694	19.8094	NO	17.521	19.5955	0.993522	0.993522	18.6825	18.6894	1.30529	1.04303	18.6088	18.5582	1.30226	1.04062	420734	249585	709245	2.8417	399776	0.950187	0.083624	1.05968	-0.0498133	0.0596765	-0.104702	0.343211	-0.0969314	0.380407	4	27	0.000138232	4
131	8,9-Epoxyeicosatrienoic acid	HMDB02232		Eicosanoid and Resolvin Metabolism	0.90275	0.169282	0.0818696	0.381797	0.399821	0.399821	0.388306	0.144902	0.192063	0.280396	0.0245793	NO	12.3081	16.3861	NO	13.3068	15.6968	0.993522	0.993522	14.356	14.3471	1.54102	1.07077	14.4616	14.5018	1.38762	1.05063	20969.8	8984.38	48944	5.44768	22562.5	1.07595	0.121686	1.08801	0.0759516	0.0880054	0.0924149	0.4031	0.0966501	0.381797	1	20	4.19822e-05	1
132	3-Hydroxyoleoylcarnitine			Fatty Acid Oxidation and Synthesis	0.90106	0.196059	0.257154	0.382695	0.473642	0.473642	0.381752	0.647519	0.0104279	0.760595	0.00385034	NO	15.9863	19.6483	YES	16.3816	19.5093	0.993522	0.993522	17.8836	17.8173	1.60046	1.07719	18.0166	17.9454	1.63282	1.07672	241816	96197.8	607864	6.3189	265173	1.09659	0.151263	1.11054	0.0965895	0.110541	0.0786534	0.476978	0.0964687	0.382695	4	25	0.000138232	4
133	L-Methionine	HMDB00696		SAM, SAH, Methionine, Cysteine, Glutathione Metabolism	0.89432	-0.173992	-0.194592	0.386283	0.736875	0.736875	0.390698	0.188733	0.0082009	0.074564	0.00140145	YES	26.0633	27.6964	YES	26.2296	27.576	0.993522	0.993522	26.9563	26.8798	1.26153	1.03742	26.8979	26.9028	1.21241	1.02946	1.3021e+08	8.25813e+07	2.05307e+08	2.48612	1.25051e+08	0.960383	0.0675541	1.04794	-0.0396169	0.0479386	-0.0368802	0.739088	-0.0957468	0.386283	2	79	3.86144e-05	2
134	9-Hexadecenoylcarnitine	HMDB13207		Fatty Acid Oxidation and Synthesis	0.88983	0.164131	0.0654087	0.38868	0.407411	0.407411	0.396135	0.902528	0.00220146	0.821032	0.0117382	NO	17.1709	20.5136	NO	17.7287	20.0876	0.993522	0.993522	18.7985	18.8422	1.53713	1.07034	18.9003	18.9082	1.36597	1.04814	455951	196320	1.05894e+06	5.39393	489286	1.07311	0.11924	1.08616	0.0731116	0.0861622	0.0909352	0.410705	0.0952667	0.38868	4	16	0.000138232	4
135	PA(16:0/16:1)			Phospholipid Metabolism	0.88891	0.161354	0.0641159	0.389173	0.575619	0.575619	0.397612	0.0405991	0.274054	0.0377098	0.510563	YES	18.1175	21.9247	YES	18.4514	21.5798	0.993522	0.993522	19.8951	20.0211	1.67796	1.08528	20.0156	20.0156	1.43185	1.05561	975068	353558	2.68911e+06	7.60586	1.06e+06	1.0871	0.141545	1.10309	0.0871	0.103086	0.0614455	0.578728	0.0951682	0.389173	8	19	7.48914e-05	8
136	THC 18:1/24:1			Glycosphingolipid Metabolism	0.88643	0.220003	0.410623	0.390506	0.370447	0.370447	0.384745	0.38734	0.217481	0.379319	0.0816436	NO	13.8538	17.8333	NO	13.5909	18.2489	0.993522	0.993522	15.7466	15.8435	1.56485	1.07337	15.8887	15.9199	1.78923	1.09167	54977.4	22857.1	132236	5.78532	60669.2	1.10353	0.162619	1.11932	0.103531	0.119317	0.0983088	0.373642	0.0949022	0.390506	5	30	3.4946e-05	5
137	Deoxyadenosine monophosphate	HMDB00905		Purine Metabolism	0.88316	-0.185146	-0.190668	0.392265	0.375181	0.375181	0.39295	0.311984	0.069266	0.622551	0.371365	YES	12.6765	14.3642	NO	12.5206	14.3428	0.993522	0.993522	13.4824	13.5204	1.25846	1.03702	13.421	13.4317	1.25036	1.03426	11444.9	7293.36	17959.5	2.46245	10968	0.95833	0.0714944	1.0508	-0.0416696	0.0508046	-0.09734	0.378392	-0.0945519	0.392265	2	108	3.86144e-05	2
138	p-Hydroxyphenylacetic acid	HMDB00669		Microbiome Metabolism	0.87737	-0.202026	-0.182602	0.39539	0.53657	0.53657	0.392205	0.565361	0.529099	0.67916	0.464671	NO	19.0758	20.0274	YES	19.0027	19.9504	0.993522	0.993522	19.5427	19.5516	1.10673	1.01616	19.5132	19.4765	1.12392	1.01777	763749	626083	931684	1.48812	748261	0.979722	0.0343603	1.0241	-0.0202782	0.0241026	-0.0678351	0.539803	-0.093932	0.39539	6	23	0.000140096	6
139	Cytidine	HMDB00089		Pyrimidine Metabolism	0.87648	0.215029	0.874831	0.395872	0.760729	0.760729	0.390492	0.352821	0.00048717	0.184308	1.81581e-06	NO	14.9678	21.4738	YES	14.058	22.3077	0.993522	0.993522	18.4368	18.2208	2.37324	1.14643	18.7049	18.1829	3.01356	1.18093	354831	65215.6	1.9306e+06	29.6033	427298	1.20423	0.310531	1.24016	0.20423	0.240164	0.0334258	0.762769	0.0938367	0.395872	2	98	3.86144e-05	6
140	Pantothenic acid	HMDB00210		Vitamin B5 (Pantothenate, CoA) Metabolism	0.87621	0.164094	-0.0607034	0.396018	0.0846743	0.0846743	0.402528	5.47998e-06	7.64737e-15	7.06828e-05	3.4476e-11	YES	19.3528	22.4814	YES	19.6266	23.0484	0.993522	0.993522	21.2434	20.9171	1.99199	1.11512	21.4066	21.3375	1.68319	1.08166	2.48261e+06	643142	9.58318e+06	14.9006	2.77984e+06	1.11972	0.193743	1.14373	0.119725	0.143727	0.189254	0.0846771	0.0938078	0.396018	6	6	0.000140096	6
141	Choline	HMDB00097		1-Carbon, Folate Metabolism	0.87234	-0.169606	-0.206228	0.398114	0.399833	0.399833	0.402519	0.765783	0.512474	0.861896	0.514531	NO	21.6433	24.0888	NO	21.7307	23.7326	0.993522	0.993522	22.8198	22.866	1.31346	1.04405	22.7531	22.7317	1.25336	1.03463	7.40347e+06	4.3385e+06	1.26337e+07	2.91201	7.06889e+06	0.954808	0.0792528	1.05647	-0.0451924	0.0564707	-0.0924126	0.403112	-0.093394	0.398114	2	35	3.86144e-05	2
142	3-Hydroxylinoleylcarnitine			Fatty Acid Oxidation and Synthesis	0.87137	0.208438	0.263578	0.398641	0.713431	0.713431	0.394105	0.0795722	0.000190041	0.0823512	0.000512242	YES	19.2198	20.7423	YES	19.2641	20.5452	0.993522	0.993522	19.9825	19.981	1.24121	1.03476	20.0475	19.9046	1.30347	1.04076	1.03594e+06	678259	1.58223e+06	2.33278	1.08366e+06	1.04607	0.0758443	1.05398	0.0460704	0.0539777	0.0403111	0.715806	0.0932903	0.398641	5	15	3.4946e-05	5
143	SM(d18:1/20:2 OH)			Sphingomyelin Metabolism	0.8583	0.214717	0.282969	0.405785	0.457233	0.457233	0.399817	0.141138	0.538444	0.067187	0.277312	YES	21.4615	22.6962	NO	21.2879	22.9278	0.993522	0.993522	22.0395	22.0788	1.15137	1.02254	22.0832	22.1078	1.20375	1.02835	4.31084e+06	3.27027e+06	5.68251e+06	1.73762	4.4433e+06	1.03073	0.0515797	1.0364	0.0307266	0.0363992	0.0816	0.460574	0.0918907	0.405785	10	3	5.29431e-05	10
144	5,6-trans-25-Hydroxyvitamin D3	HMDB06721	36149-00-5	Vitamin D (Calciferol) Metabolism	0.85303	0.194838	0.174755	0.408685	0.35626	0.35626	0.405817	0.000309641	1.50741e-11	0.000303885	6.16563e-09	YES	20.6191	23.8618	YES	20.4208	24.6051	0.993522	0.993522	22.4172	22.2404	1.67732	1.08521	22.5626	22.5129	1.80028	1.09268	5.60074e+06	2.03236e+06	1.54344e+07	7.59435	6.19454e+06	1.10602	0.173984	1.12817	0.106021	0.12817	0.101259	0.359401	0.0913267	0.408685	5	14	3.4946e-05	1
145	Glyceric acid	HMDB00139		Glycolysis and Gluconeogenesis Metabolism	0.85168	-0.164807	-0.185991	0.409432	0.441137	0.441137	0.414043	0.760812	0.161331	0.249277	0.0977166	YES	19.1832	20.0325	YES	19.0728	20.0042	0.993522	0.993522	19.5787	19.6078	1.16277	1.02413	19.5428	19.5385	1.13155	1.01881	783005	582635	1.05228e+06	1.80608	763784	0.975452	0.0436568	1.03072	-0.0245475	0.0307231	-0.0845486	0.444474	-0.0911819	0.409432	2	111	3.86144e-05	2
146	2-Hydroxy-3-methylbutyric acid	HMDB01072		Branch Chain Amino Acid Metabolism	0.85032	-0.158478	-0.206346	0.410185	0.551442	0.551442	0.416892	0.00995992	1.26104e-12	0.0553152	9.10429e-09	YES	23.7663	27.5143	YES	24.1522	26.9834	0.993522	0.993522	25.8097	25.6403	1.79396	1.09681	25.6761	25.5678	1.54704	1.06799	5.88154e+07	1.87077e+07	1.84911e+08	9.88425	5.36127e+07	0.911541	0.163642	1.12011	-0.0884589	0.120111	-0.0653757	0.554633	-0.091036	0.410185	2	112	3.86144e-05	1
147	Ceramide(d18:1/20:2 OH)			Ceramide Metabolism	0.84182	-0.172185	-0.16345	0.414914	0.144311	0.144311	0.416706	0.0053891	0.657932	0.00250972	0.497666	YES	12.8271	16.483	YES	12.3683	16.1192	0.993522	0.993522	14.4049	14.655	1.9112	1.10784	14.244	14.2437	1.82157	1.09462	21692.5	6094.68	77208.9	12.6683	19403.2	0.894465	0.197087	1.14638	-0.105535	0.146381	-0.160247	0.145361	-0.0901231	0.414914	3	4	-2.47834e-05	3
148	Myristoylcarnitine	HMDB05066		Fatty Acid Oxidation and Synthesis	0.83946	0.153689	0.0364409	0.416212	0.305119	0.305119	0.423933	0.402184	9.98507e-06	0.332546	0.000119705	NO	23.0591	27.2032	YES	24.3159	26.2694	0.993522	0.993522	25.1488	25.1312	1.52347	1.06883	25.2421	25.2926	1.3493	1.0462	3.71989e+07	1.62996e+07	8.48952e+07	5.20842	3.96853e+07	1.06684	0.116051	1.08376	0.0668403	0.083764	0.112565	0.307983	0.0898737	0.416212	4	6	0.000138232	4
149	Ceramide(d18:1/16:0)	HMDB04949		Ceramide Metabolism	0.83509	-0.204699	-0.0234204	0.418653	0.501751	0.501751	0.413363	0.261257	0.16013	0.101886	0.03178	NO	19.7782	26.1964	YES	19.6325	25.9965	0.993522	0.993522	22.7895	22.9873	2.16398	1.12982	22.5615	22.8145	2.67677	1.16002	7.24962e+06	1.59668e+06	3.29163e+07	20.6154	6.18998e+06	0.853835	0.277248	1.21188	-0.146165	0.211881	-0.0737327	0.505057	-0.0894057	0.418653	3	21	-2.47834e-05	3
150	Histamine	HMDB00870		Histidine, Histamine, Carnosine Metabolism	0.83467	0.164522	0.118811	0.418887	0.358522	0.358522	0.422492	0.354912	0.0308427	0.218596	0.00896399	NO	19.1231	21.9481	NO	19.7827	21.4635	0.993522	0.993522	20.5753	20.5356	1.33601	1.04687	20.644	20.6231	1.28115	1.03806	1.56231e+06	885485	2.75648e+06	3.11296	1.63857e+06	1.04881	0.0852664	1.06088	0.0488139	0.0608837	0.100784	0.361672	0.089361	0.418887	2	49	3.86144e-05	2
151	PC(18:0/18:2)	HMDB00593		Phospholipid Metabolism	0.82686	-0.172618	-0.171978	0.423273	0.4518	0.4518	0.424106	0.926812	0.281494	0.89166	0.298073	NO	23.8234	25.6852	YES	24.0326	25.3026	0.993522	0.993522	24.7471	24.7543	1.24243	1.03492	24.693	24.6676	1.23303	1.03208	2.81593e+07	1.84013e+07	4.30918e+07	2.34178	2.71237e+07	0.963223	0.0672862	1.04774	-0.0367767	0.0477439	-0.0825886	0.455141	-0.0885243	0.423273	5	6	3.4946e-05	5
152	LysoPC(22:0)	HMDB10398		Phospholipid Metabolism	0.82589	-0.170522	-0.170717	0.423815	0.651043	0.651043	0.425151	0.132223	2.68232e-07	0.265964	7.48427e-05	YES	13.9042	16.129	NO	13.5435	16.2915	0.993522	0.993522	14.9914	15.0166	1.36537	1.05047	14.9147	14.9175	1.34175	1.04532	32572.2	17691.1	59970.8	3.38988	30887.6	0.94828	0.0955757	1.06849	-0.0517196	0.0684917	-0.049648	0.6538	-0.0884214	0.423815	9	11	-2.38645e-05	9
153	Imidazoleacetic acid	HMDB02024		Microbiome Metabolism	0.82094	-0.154359	-0.186155	0.426613	0.753879	0.753879	0.432712	0.00892254	4.29724e-06	0.00967436	8.53847e-06	YES	19.1726	21.1188	NO	19.3954	20.9575	0.993522	0.993522	20.2247	20.1457	1.34361	1.04781	20.1589	20.1764	1.25331	1.03462	1.22528e+06	686787	2.186e+06	3.18295	1.17067e+06	0.955432	0.0833714	1.05949	-0.0445677	0.059491	-0.0344142	0.75597	-0.0878906	0.426613	2	102	3.86144e-05	2
154	Hydroxyisocaproic acid	HMDB00746		Branch Chain Amino Acid Metabolism	0.80681	-0.148715	-0.182713	0.434646	0.826313	0.826313	0.441827	1.78948e-05	2.63828e-14	0.001292	3.54138e-09	YES	18.4348	20.4357	NO	18.2595	20.5825	0.993522	0.993522	19.4868	19.4352	1.47224	1.06306	19.4038	19.421	1.32403	1.04322	734694	344246	1.56799e+06	4.55486	693627	0.944102	0.107289	1.0772	-0.0558977	0.0772024	-0.0240859	0.827838	-0.0863779	0.434646	2	65	3.86144e-05	1
155	Pimelylcarnitine	HMDB13328		Fatty Acid Oxidation and Synthesis	0.7965	0.141994	-0.00336005	0.440558	0.536579	0.536579	0.449694	0.846603	0.000712745	0.886735	0.00448994	NO	23.3729	27.3595	YES	24.2369	26.7931	0.993522	0.993522	25.3625	25.3662	1.71865	1.0894	25.4735	25.515	1.42883	1.05527	4.31398e+07	1.49248e+07	1.24694e+08	8.35483	4.65879e+07	1.07993	0.14589	1.10641	0.0799295	0.106413	0.0678338	0.539812	0.0852748	0.440558	4	9	0.000138232	4
156	Testosterone	HMDB00234	58-22-0	Gonadal Steroids	0.7942	-0.187045	-0.0827384	0.441875	0.446461	0.446461	0.437977	0.448865	0.0483514	0.667944	0.045592	NO	12.049	16.049	NO	11.3014	16.2137	0.993522	0.993522	14.0139	14.049	1.67101	1.08457	13.8754	13.7575	1.84927	1.09711	16542.6	6047.33	45252.9	7.48311	15027.9	0.908432	0.177753	1.13112	-0.0915677	0.131121	-0.0835667	0.4498	-0.08503	0.441875	5	10	3.4946e-05	5
157	PA(16:0/16:0)	HMDB00674		Phospholipid Metabolism	0.78485	-0.163976	-0.16593	0.447299	0.468138	0.468138	0.448062	0.743182	0.248017	0.881103	0.276657	NO	20.0339	22.2136	NO	20.1562	21.902	0.993522	0.993522	21.0988	21.1238	1.27442	1.03909	21.0415	21.0291	1.26433	1.03599	2.24587e+06	1.39628e+06	3.61239e+06	2.58715	2.15832e+06	0.961018	0.0752454	1.05354	-0.0389823	0.0535403	-0.0796354	0.471477	-0.084027	0.447299	3	18	-2.47834e-05	8
158	D-Glyceraldehyde 3-phosphate	HMDB01112		Glycolysis and Gluconeogenesis Metabolism	0.78431	-0.167468	-0.150159	0.44761	0.449133	0.449133	0.447438	0.212433	7.34023e-06	0.177271	0.000109852	YES	17.1502	19.8048	NO	17.1281	19.6894	0.993522	0.993522	18.4778	18.4775	1.40432	1.05516	18.3958	18.4087	1.40848	1.05299	365079	187651	710269	3.78506	344898	0.944722	0.107466	1.07733	-0.0552782	0.0773343	-0.0830764	0.452473	-0.0839696	0.44761	8	23	7.48914e-05	8
159	Propionylcarnitine	HMDB00824		Fatty Acid Oxidation and Synthesis	0.78187	0.172503	0.193576	0.449029	0.320135	0.320135	0.447531	0.603333	0.0466693	0.450421	0.0571449	YES	27.5599	29.1557	NO	27.1942	29.6682	0.993522	0.993522	28.2849	28.3578	1.33054	1.04619	28.356	28.4312	1.35793	1.04721	3.27041e+08	1.86856e+08	5.72395e+08	3.06329	3.43556e+08	1.0505	0.0931242	1.06668	0.0504979	0.0666776	0.109126	0.323094	0.0837084	0.449029	2	6	3.86144e-05	2
160	SM(d18:1/16:2)			Sphingomyelin Metabolism	0.7812	-0.156442	-0.189502	0.449422	0.235301	0.235301	0.452129	0.046556	0.870416	0.0576041	0.941882	YES	18.9627	20.848	NO	18.9372	20.6379	0.993522	0.993522	19.862	19.9053	1.31764	1.04458	19.7997	19.7876	1.27704	1.03755	952896	554937	1.63624e+06	2.94852	912650	0.957764	0.0823897	1.05877	-0.0422355	0.0587704	-0.13027	0.237566	-0.0836362	0.449422	10	30	5.29431e-05	10
161	Ceramide(d18:1/24:1)	HMDB04953		Ceramide Metabolism	0.77824	0.175185	0.2507	0.451145	0.454533	0.454533	0.448882	0.455693	0.00030009	0.275204	0.00114019	NO	21.3269	25.9685	YES	22.0157	25.4826	0.993522	0.993522	23.6914	23.6477	1.61878	1.07913	23.8131	23.7492	1.70688	1.08394	1.35463e+07	5.26998e+06	3.482e+07	6.60724	1.47389e+07	1.08804	0.159985	1.11728	0.0880446	0.117276	0.0820903	0.457875	0.0833198	0.451145	3	15	-2.47834e-05	3
162	PI(36:4)	HMDB09899		Phospholipid Metabolism	0.77576	0.161106	0.157476	0.452598	0.542493	0.542493	0.453618	0.23272	0.193501	0.438378	0.05262	NO	23.452	26.755	YES	24.1169	26.1173	0.993522	0.993522	25.1416	25.1035	1.44822	1.0603	25.2277	25.1171	1.42479	1.05482	3.7016e+07	1.79125e+07	7.64933e+07	4.27039	3.92917e+07	1.06148	0.114302	1.08245	0.0614787	0.0824512	0.0668517	0.54571	0.0830534	0.452598	8	9	7.48914e-05	8
163	BMP(18:1/16:0)			Phospholipid Metabolism	0.77401	0.157558	0.205942	0.453622	0.57869	0.57869	0.455546	0.204457	0.00799526	0.256463	0.000345334	NO	17.3076	24.703	YES	18.0931	24.0904	0.993522	0.993522	20.8813	21.0053	2.18333	1.13141	21.0588	21.0918	2.0477	1.1141	1.93148e+06	418039	8.92409e+06	21.3475	2.18434e+06	1.13092	0.236698	1.17829	0.130918	0.178293	0.0609521	0.581787	0.082866	0.453622	9	2	-2.38645e-05	9
164	Ceramide(d18:1/16:2)			Ceramide Metabolism	0.77363	-0.166382	-0.156985	0.453841	0.539539	0.539539	0.453367	0.381173	0.000908817	0.191322	0.00110532	NO	12.0882	17.69	NO	11.0415	18.3295	0.993522	0.993522	14.772	14.8891	2.15117	1.12876	14.5881	14.6855	2.18881	1.12535	27978.3	6234.19	125563	20.1411	24630.3	0.880337	0.24405	1.18431	-0.119663	0.184312	-0.0673415	0.542764	-0.0828261	0.453841	3	29	-2.47834e-05	3
165	Lathosterol	HMDB01170		Cholesterol, Cortisol, Non-Gonadal Steroid Metabolism	0.77228	-0.180395	-0.0628244	0.454635	0.276489	0.276489	0.451053	0.0836488	0.27942	0.0615717	0.0209209	NO	15.8001	19.4803	NO	15.1608	19.5285	0.993522	0.993522	17.4466	17.6402	1.58118	1.07513	17.3274	17.3446	1.71855	1.08506	178631	72770	438493	6.02573	164461	0.920671	0.157457	1.11532	-0.0793286	0.11532	-0.11945	0.27914	-0.0826809	0.454635	3	13	-2.47834e-05	3
166	CL(18:2/18:2/18:2/20:4)	HMDB58812		Cardiolipin Metabolism	0.76794	0.180947	0.270404	0.45718	0.356246	0.356246	0.453311	0.401332	0.439249	0.368241	0.565481	NO	15.7624	18.8574	YES	16.0098	18.8728	0.993522	0.993522	17.2431	17.3099	1.4123	1.0561	17.3332	17.4413	1.51267	1.06438	155125	78853.9	305170	3.87007	165125	1.06446	0.1196	1.08643	0.0644595	0.0864336	0.101262	0.359386	0.0822167	0.45718	6	20	0.000140096	2
167	L-Tyrosine	HMDB00158		Tyrosine and Phenylalanine Metabolism	0.765	0.153465	0.114333	0.458911	0.3516	0.3516	0.461503	0.50019	0.0108582	0.648974	0.00848839	YES	21.2465	23.2022	YES	21.5589	23.1217	0.993522	0.993522	22.2662	22.2243	1.31422	1.04415	22.3267	22.3403	1.27535	1.03735	5.04417e+06	2.95256e+06	8.6175e+06	2.91866	5.26019e+06	1.04283	0.0817522	1.0583	0.0428252	0.0583026	0.102244	0.354721	0.0819019	0.458911	2	103	3.86144e-05	2
168	SM(d18:1/20:0 OH)			Sphingomyelin Metabolism	0.76045	0.165209	0.166361	0.461597	0.399812	0.399812	0.460714	0.118692	0.145261	0.0336953	0.00896743	NO	20.7892	22.1856	NO	20.9004	22.2781	0.993522	0.993522	21.5113	21.4874	1.17081	1.02525	21.5489	21.5892	1.17862	1.02509	2.98924e+06	2.19447e+06	4.07186e+06	1.85551	3.06814e+06	1.02639	0.0507113	1.03578	0.0263948	0.0357755	0.0924168	0.403091	0.0814146	0.461597	10	11	5.29431e-05	10
169	2-Methylcitric acid	HMDB00379		Krebs Cycle	0.75739	-0.153438	-0.149689	0.463408	0.896662	0.896662	0.465526	1.21097e-06	1.9906e-14	6.10559e-05	9.22945e-10	YES	15.8677	18.1953	YES	16.0339	18.0618	0.993522	0.993522	17.1907	17.0315	1.50559	1.06684	17.1001	17.0478	1.45056	1.05768	149595	67082.7	333597	4.97293	140491	0.939146	0.123517	1.08939	-0.0608541	0.0893877	-0.0142561	0.897589	-0.0810869	0.463408	2	86	3.86144e-05	2
170	SM(d18:1/20:2)			Sphingomyelin Metabolism	0.75314	0.166338	0.230237	0.465927	0.581754	0.581754	0.464403	0.0593009	0.092221	0.114812	0.00255701	NO	17.4175	21.7945	YES	17.667	21.4656	0.993522	0.993522	19.6422	19.606	1.57841	1.07483	19.7518	19.5663	1.63253	1.07669	818283	334496	2.00178e+06	5.98447	882826	1.07888	0.149008	1.10881	0.0788762	0.108807	0.0604608	0.584839	0.0806322	0.465927	9	24	-2.38645e-05	9
171	Ceramide(d18:1/16:1 OH)			Ceramide Metabolism	0.74154	-0.176825	-0.0665858	0.472848	0.644618	0.644618	0.468641	0.371992	0.0225253	0.512729	0.00942683	NO	14.2501	19.8029	YES	13.9798	19.9172	0.993522	0.993522	16.9348	17.0265	1.94229	1.11067	16.7655	16.9485	2.25179	1.13017	125283	34103.1	460244	13.4957	111406	0.889239	0.232596	1.17495	-0.110761	0.174947	-0.050629	0.64741	-0.07939	0.472848	3	31	-2.47834e-05	3
172	Dopamine	HMDB00073		Bioamines and Neurotransmitter Metabolism	0.73833	0.145693	0.0785406	0.474768	0.340117	0.340117	0.478085	0.866875	0.00233625	0.890387	0.000947623	NO	18.5845	21.644	YES	18.9042	21.5445	0.993522	0.993522	20.1304	20.1142	1.54898	1.07164	20.2224	20.2243	1.45633	1.05831	1.14778e+06	486818	2.70614e+06	5.55883	1.22334e+06	1.06583	0.129031	1.09356	0.0658314	0.0935587	0.104708	0.343184	0.0790471	0.474768	1	23	4.19822e-05	1
173	Hexacosanoic acid	HMDB02356	506-46-7	Very Long Chain Fatty Acid Oxidation	0.73498	-0.167376	-0.0188279	0.476783	0.476441	0.476441	0.474148	7.73534e-08	8.64658e-07	0.000604928	0.000493407	NO	12.643	20.7308	NO	11.7191	20.4283	0.993522	0.993522	16.4284	16.6869	2.19801	1.13261	16.2382	16.0737	2.44099	1.144	88194.3	18839.2	412875	21.9158	77302.4	0.876501	0.264473	1.2012	-0.123499	0.201197	-0.0781563	0.479776	-0.0786881	0.476783	7	4	-9.38069e-06	7
174	Androsterone sulfate	HMDB02759		Cholesterol, Cortisol, Non-Gonadal Steroid Metabolism	0.72839	-0.170459	-0.0945615	0.48076	0.496065	0.496065	0.477199	0.553861	0.297374	0.464947	0.121212	YES	24.8756	27.7515	NO	24.3296	27.9458	0.993522	0.993522	26.2403	26.3135	1.51237	1.06759	26.1386	26.1377	1.63346	1.07678	7.92711e+07	3.52358e+07	1.78339e+08	5.06129	7.38738e+07	0.931914	0.14246	1.10379	-0.0680864	0.103785	-0.0747158	0.49938	-0.0779818	0.48076	4	23	0.000138232	1
175	L-Histidine	HMDB00177		Histidine, Histamine, Carnosine Metabolism	0.7236	-0.128893	-0.157409	0.483655	0.917955	0.917955	0.492372	0.12971	0.00715217	0.276426	0.0201945	YES	25.7069	26.6177	YES	25.9257	26.4123	0.993522	0.993522	26.1797	26.1623	1.13648	1.02043	26.1559	26.169	1.08791	1.01278	7.60121e+07	5.91537e+07	9.76751e+07	1.65121	7.47689e+07	0.983645	0.0344604	1.02417	-0.0163548	0.0241737	-0.0113068	0.918694	-0.0774696	0.483655	2	71	3.86144e-05	2
176	Dodecanoylcarnitine	HMDB02250		Fatty Acid Oxidation and Synthesis	0.70744	0.128294	0.0278158	0.493504	0.808916	0.808916	0.50108	0.558659	0.05887	0.514102	0.0440366	NO	24.2441	28.6848	YES	25.2277	27.3942	0.993522	0.993522	26.2653	26.4645	1.62351	1.07963	26.355	26.3109	1.40047	1.05209	8.06573e+07	3.11999e+07	2.08513e+08	6.68314	8.58309e+07	1.06414	0.132609	1.09627	0.0641429	0.0962746	0.0265436	0.810583	0.0757394	0.493504	4	3	0.000138232	4
177	Agmatine	HMDB01432		Polyamine Metabolism	0.70596	0.147439	0.14042	0.49441	0.427961	0.427961	0.495121	0.643842	0.0163957	0.703148	0.0535031	YES	16.6796	18.6873	NO	16.447	19.0337	0.993522	0.993522	17.6417	17.6835	1.37133	1.0512	17.7089	17.7403	1.35746	1.04715	204496	110125	379739	3.44825	214243	1.04766	0.0980152	1.0703	0.0476593	0.0703	0.0870086	0.431287	0.0755811	0.49441	2	26	3.86144e-05	2
178	4-Hydroxyphenyllactic acid	HMDB00755		Microbiome Metabolism	0.70539	0.142276	0.0752965	0.49476	0.451841	0.451841	0.496978	0.00178086	8.76808e-11	0.018007	3.19146e-07	YES	20.525	22.3243	YES	20.3819	22.493	0.993522	0.993522	21.4523	21.4246	1.39734	1.05432	21.521	21.4375	1.35201	1.04652	2.86945e+06	1.48939e+06	5.52827e+06	3.71178	3.00934e+06	1.04875	0.100634	1.07224	0.0487523	0.0722446	0.0825811	0.455182	0.0755201	0.49476	2	45	3.86144e-05	2
179	PC(36:1)	HMDB08037		Phospholipid Metabolism	0.68393	0.137376	0.105204	0.50802	0.342372	0.342372	0.510375	0.234439	0.00335182	0.1083	0.00259658	NO	23.2428	25.3912	NO	23.62	25.1423	0.993522	0.993522	24.3678	24.317	1.25381	1.03641	24.4126	24.3811	1.22407	1.03095	2.16488e+07	1.38962e+07	3.37265e+07	2.42702	2.23321e+07	1.03156	0.0677926	1.04811	0.0315609	0.0481118	0.10422	0.34545	0.073222	0.50802	5	5	3.4946e-05	5
180	SM(d18:1/26:2)			Sphingomyelin Metabolism	0.68339	0.163155	0.22157	0.508355	0.677043	0.677043	0.504268	0.517867	0.294048	0.52906	0.0920615	NO	16.8157	18.4178	YES	16.6702	18.6062	0.993522	0.993522	17.643	17.6168	1.2268	1.03285	17.6911	17.6382	1.2848	1.0385	204680	137114	305540	2.22837	211621	1.03391	0.0717278	1.05097	0.033912	0.0509746	0.0457171	0.679649	0.0731643	0.508355	10	37	5.29431e-05	10
181	PI(34:1)	HMDB09822		Phospholipid Metabolism	0.68297	0.141151	0.114045	0.508613	0.46816	0.46816	0.509737	0.882067	0.000830092	0.376524	0.0043822	NO	23.3692	26.1948	NO	23.0646	26.3918	0.993522	0.993522	24.6691	24.782	1.50093	1.06631	24.7518	24.7282	1.46969	1.05977	2.6678e+07	1.20361e+07	5.91317e+07	4.91285	2.82519e+07	1.05899	0.124877	1.09041	0.0589941	0.0904149	0.0796313	0.471499	0.0731198	0.508613	8	12	7.48914e-05	8
182	Malonic acid	HMDB00691		Fatty Acid Oxidation and Synthesis	0.67931	-0.122622	-0.196168	0.510893	0.925075	0.925075	0.518534	0.166117	0.00174996	0.0264027	7.12397e-05	YES	18.3942	20.9364	YES	18.7508	20.4102	0.993522	0.993522	19.7639	19.6653	1.47405	1.06327	19.6953	19.5805	1.30506	1.04096	890285	416146	1.90464e+06	4.57685	848918	0.953535	0.10577	1.07607	-0.0464649	0.0760686	-0.0103225	0.925751	-0.0727281	0.510893	4	8	0.000138232	4
183	Cortisone	HMDB02802		Cholesterol, Cortisol, Non-Gonadal Steroid Metabolism	0.6714	0.121105	-0.044304	0.51584	0.427968	0.427968	0.523464	0.784248	7.02244e-06	0.996196	4.65618e-05	YES	14.1004	18.7526	NO	15.0593	18.273	0.993522	0.993522	16.4832	16.4265	1.92837	1.10941	16.5979	16.6662	1.56786	1.07015	91607.4	25290.6	331819	13.1203	99190.2	1.08277	0.178899	1.13202	0.0827741	0.13202	0.0870072	0.431294	0.0718811	0.51584	1	10	4.19822e-05	1
184	N-oleoylethanolamine	HMDB02088		Endocannabinoid Metabolism	0.66801	0.124741	0.0460924	0.517968	0.716795	0.716795	0.523737	0.229173	0.111673	0.442596	0.114246	YES	18.824	22.0097	NO	19.0223	22.0102	0.993522	0.993522	20.4402	20.4168	1.60398	1.07757	20.5253	20.5162	1.42765	1.05514	1.42273e+06	563546	3.59181e+06	6.3736	1.5091e+06	1.06071	0.132713	1.09635	0.0607105	0.0963534	0.0398165	0.719147	0.071518	0.517968	1	9	4.19822e-05	1
185	SM(d18:1/22:2 OH)			Sphingomyelin Metabolism	0.66633	0.201052	0.374982	0.519024	0.569523	0.569523	0.509363	0.173403	0.736701	0.679063	0.996684	YES	21.5713	22.7231	NO	21.0802	23.312	0.993522	0.993522	22.1234	22.1472	1.17443	1.02575	22.17	22.1961	1.31766	1.04246	4.5688e+06	3.33379e+06	6.26132e+06	1.87814	4.71891e+06	1.03285	0.07032	1.04995	0.0328545	0.0499495	0.0624289	0.572653	0.0713382	0.519024	10	7	5.29431e-05	10
186	Suberylcarnitine		102636-81-7	Fatty Acid Oxidation and Synthesis	0.65871	-0.126235	-0.148345	0.523826	0.612789	0.612789	0.528266	0.0171103	5.44206e-07	0.0915673	0.000194	YES	20.0607	21.7293	NO	20.1647	21.5807	0.993522	0.993522	20.8957	20.895	1.22834	1.03305	20.8583	20.8727	1.17982	1.02524	1.95095e+06	1.30372e+06	2.9195e+06	2.23937	1.90095e+06	0.974372	0.0591133	1.04183	-0.0256276	0.0418253	-0.0555512	0.615742	-0.0705225	0.523826	2	116	3.86144e-05	2
187	Malic acid	HMDB00744		Krebs Cycle	0.65841	0.160235	0.209521	0.524014	0.647827	0.647827	0.519439	0.034499	2.69526e-05	0.0838782	0.000291144	YES	21.9899	23.2496	NO	21.4619	23.791	0.993522	0.993522	22.6241	22.6197	1.24507	1.03526	22.6748	22.6264	1.31931	1.04266	6.4645e+06	4.20683e+06	9.93378e+06	2.36135	6.69558e+06	1.03575	0.0783101	1.05578	0.0357464	0.0557807	0.0501385	0.650602	0.0704906	0.524014	2	58	3.86144e-05	4
188	PI(38:3)	HMDB09813		Phospholipid Metabolism	0.65696	0.135636	0.132014	0.524932	0.67378	0.67378	0.526064	0.171091	0.18187	0.13494	0.0817142	NO	24.1189	27.3948	NO	24.5072	26.9963	0.993522	0.993522	25.6649	25.7568	1.35737	1.0495	25.7246	25.7517	1.33542	1.04457	5.31975e+07	2.92282e+07	9.68232e+07	3.31266	5.54485e+07	1.04231	0.0938907	1.06724	0.0423143	0.0672445	0.046207	0.676407	0.0703351	0.524932	8	28	7.48914e-05	5
189	PC(36:0)	HMDB08036		Phospholipid Metabolism	0.64436	0.133673	0.12061	0.532933	0.470877	0.470877	0.533854	0.905674	0.0638439	0.645962	0.0777949	YES	19.9055	21.6854	NO	20.0328	21.7275	0.993522	0.993522	20.8298	20.7954	1.28665	1.04066	20.8784	20.8802	1.27244	1.03699	1.86384e+06	1.13728e+06	3.05456e+06	2.68585	1.9277e+06	1.03426	0.0777907	1.0554	0.0342649	0.0554006	0.0791458	0.474215	0.0689859	0.532933	5	20	3.4946e-05	5
190	3-Hydroxyisovaleryl Carnitine			Branch Chain Amino Acid Metabolism	0.64154	0.145201	0.183591	0.534732	0.507454	0.507454	0.532466	0.139604	0.238747	0.261799	0.055954	NO	22.3376	25.0565	YES	22.5941	25.092	0.993522	0.993522	23.6925	23.6971	1.3664	1.0506	23.7579	23.8431	1.41976	1.05426	1.35565e+07	7.35214e+06	2.49968e+07	3.39993	1.41852e+07	1.04637	0.104317	1.07499	0.0463724	0.0749852	0.0727526	0.510751	0.0686838	0.534732	2	97	3.86144e-05	2
191	L-Tryptophan	HMDB00929		Tryptophan, Kynurenine, Serotonin, Melatonin Metabolism	0.63567	-0.134785	-0.136221	0.538483	0.788165	0.788165	0.538544	0.987753	0.312194	0.358903	0.0724597	YES	25.0314	26.5749	NO	24.7948	26.8531	0.993522	0.993522	25.8643	25.8031	1.2697	1.03848	25.8178	25.8239	1.26901	1.03657	6.10824e+07	3.82524e+07	9.75379e+07	2.54985	5.91478e+07	0.968328	0.0751781	1.05349	-0.0316722	0.0534911	-0.0294931	0.789996	-0.0680557	0.538483	2	48	3.86144e-05	2
192	AICAR	HMDB03192		Purine Metabolism	0.63518	-0.127275	-0.167643	0.538795	0.706781	0.706781	0.541134	0.259921	1.01571e-05	0.113854	5.20603e-06	YES	15.4056	19.7553	NO	15.3899	19.9494	0.993522	0.993522	17.8211	17.5805	1.78158	1.09561	17.7151	17.6697	1.67185	1.08056	231579	74665.5	718256	9.61965	215168	0.929135	0.172765	1.12722	-0.0708654	0.127217	-0.0412914	0.7092	-0.0680036	0.538795	2	81	3.86144e-05	2
193	Ureidopropionic acid	HMDB00026		Pyrimidine Metabolism	0.63101	0.153314	0.250222	0.541474	0.320113	0.320113	0.537054	0.718779	0.48183	0.778651	0.443899	NO	19.7134	22.1134	YES	20.2648	21.9059	0.993522	0.993522	20.8855	20.9134	1.36451	1.05037	20.9543	21.0854	1.47999	1.06088	1.93717e+06	1.05345e+06	3.56223e+06	3.38148	2.03171e+06	1.0488	0.110889	1.07989	0.0488026	0.0798933	0.10913	0.323071	0.0675564	0.541474	2	16	3.86144e-05	2
194	L-Valine	HMDB00883		Branch Chain Amino Acid Metabolism	0.62485	-0.136133	-0.118226	0.545438	0.370438	0.370438	0.544505	0.490319	0.0131596	0.390826	0.0158319	YES	21.8885	23.3777	NO	21.6329	23.541	0.993522	0.993522	22.6718	22.6331	1.23863	1.03442	22.6298	22.5869	1.25187	1.03444	6.68194e+06	4.39275e+06	1.01641e+07	2.31383	6.49008e+06	0.971287	0.0690658	1.04904	-0.0287129	0.0490372	-0.0983108	0.373632	-0.0668968	0.545438	2	53	3.86144e-05	2
195	MHC(18:1/24:0)	HMDB04978		Glycosphingolipid Metabolism	0.62425	-0.139263	-0.0884152	0.545824	0.380087	0.380087	0.544072	0.110709	0.517871	0.303621	0.659731	YES	12.7114	15.7983	NO	12.3402	15.7578	0.993522	0.993522	14.2169	14.2548	1.55517	1.07232	14.1282	14.049	1.62188	1.07563	19042.4	8013.78	45248.5	5.64634	17906.6	0.940357	0.145632	1.10622	-0.0596435	0.106216	-0.0963441	0.383313	-0.0668326	0.545824	5	38	3.4946e-05	5
196	PS(18:0/20:4)	HMDB12383		Phospholipid Metabolism	0.62176	-0.127618	-0.0991528	0.547426	0.716805	0.716805	0.548742	0.0959094	1.17896e-07	0.00224427	1.45517e-07	YES	13.9585	19.0372	YES	13.1853	20.1332	0.993522	0.993522	17.0274	16.4978	2.49144	1.15527	16.8593	16.6593	2.34993	1.13747	133586	22321.3	799476	35.8167	118896	0.890032	0.279091	1.21343	-0.109968	0.21343	-0.0398151	0.719157	-0.0665668	0.547426	2	52	3.86144e-05	2
197	Pyroglutamic acid	HMDB00267		GABA, Glutamate, Arginine, Ornithine, Proline Metabolism	0.61878	0.117367	0.0675656	0.549355	0.382445	0.382445	0.554087	0.53409	0.00941713	0.750499	0.0376071	YES	18.947	20.7527	NO	19.0344	20.8286	0.993522	0.993522	19.9113	19.8499	1.27289	1.03889	19.9522	19.9315	1.20845	1.02896	986062	614484	1.58233e+06	2.57505	1.01439e+06	1.02872	0.0687412	1.0488	0.0287248	0.0488012	0.0958681	0.385679	0.0662472	0.549355	5	7	3.4946e-05	5
198	PC(P-18:0/24:0)	HMDB08785		Plasmalogen Metabolism	0.61044	-0.12694	-0.119865	0.554762	0.377668	0.377668	0.555549	0.57454	0.00949855	0.797429	0.023578	YES	15.2421	17.9247	YES	15.0841	17.8312	0.993522	0.993522	16.5368	16.5834	1.47625	1.06352	16.4654	16.4576	1.45398	1.05805	95073.3	44310.2	203992	4.60373	90486.8	0.951758	0.120506	1.08712	-0.0482415	0.0871163	-0.0968342	0.380887	-0.0653544	0.554762	10	24	5.29431e-05	10
199	Fumaric acid	HMDB00134		Krebs Cycle	0.60943	0.119125	0.0426662	0.55542	0.740346	0.740346	0.558744	0.160662	0.00827242	0.0110256	0.0114662	NO	13.903	21.2579	YES	15.6371	19.8307	0.993522	0.993522	17.4654	17.5805	2.12222	1.12634	17.5947	17.7339	1.88553	1.10033	180967	41408.5	790874	19.0993	197937	1.09378	0.2202	1.1649	0.0937768	0.164895	0.0363754	0.742534	0.065246	0.55542	2	82	3.86144e-05	4
200	SM(d18:1/16:0)	HMDB10169		Sphingomyelin Metabolism	0.6042	-0.127947	-0.152565	0.558826	0.346974	0.346974	0.558924	1.92684e-06	0.313176	1.018e-05	0.351259	YES	23.2311	25.4368	YES	22.6513	25.6998	0.993522	0.993522	24.1529	24.334	1.59718	1.07684	24.0664	24.1756	1.59396	1.07281	1.86524e+07	7.45012e+06	4.6699e+07	6.26822	1.75678e+07	0.94185	0.147277	1.10748	-0.0581504	0.107477	-0.103231	0.350074	-0.064686	0.558826	10	12	5.29431e-05	10
201	SM(d18:1/26:1 OH)			Sphingomyelin Metabolism	0.60375	0.133699	0.153742	0.55912	0.490421	0.490421	0.557645	0.466549	0.00578802	0.694627	0.0364328	YES	17.8687	19.6776	NO	17.7984	20.0732	0.993522	0.993522	18.8506	18.7731	1.30299	1.04273	18.9016	18.9358	1.3313	1.04408	472704	281386	794102	2.8221	489730	1.03602	0.0867087	1.06194	0.0360187	0.0619447	0.0756978	0.493742	0.0646378	0.55912	10	29	5.29431e-05	10
202	BMP(20:4/22:6)			Phospholipid Metabolism	0.5962	-0.126664	-0.130959	0.564051	0.521909	0.521909	0.564028	0.270851	0.230284	0.28501	0.0481487	NO	11.2987	16.3883	NO	11.9341	15.6532	0.993522	0.993522	13.8121	13.8435	1.70315	1.08784	13.7148	13.7936	1.70496	1.08376	14383.2	5065.21	40842.4	8.06332	13445.1	0.934778	0.167986	1.12349	-0.0652222	0.123489	-0.0702936	0.525177	-0.06383	0.564051	7	7	-9.38069e-06	7
203	PE(36:3)	HMDB09060		Phospholipid Metabolism	0.59485	-0.113925	-0.197202	0.564938	0.587911	0.587911	0.569099	0.821656	6.58152e-05	0.313846	2.05996e-06	NO	19.5664	25.6166	YES	20.4258	24.6288	0.993522	0.993522	22.6421	22.5915	2.23955	1.13597	22.5095	22.5273	1.91176	1.10262	6.54545e+06	1.3478e+06	3.17873e+07	23.5845	5.97101e+06	0.912238	0.231713	1.17423	-0.0877619	0.174228	-0.0594774	0.590972	-0.0636852	0.564938	9	18	-2.38645e-05	9
204	PC(30:0)	HMDB07869		Phospholipid Metabolism	0.59253	-0.130561	-0.104454	0.56646	0.459936	0.459936	0.565167	0.804931	0.345462	0.855475	0.385478	YES	22.7559	24.6907	NO	22.2305	24.9661	0.993522	0.993522	23.6823	23.7233	1.3445	1.04792	23.6266	23.5983	1.37338	1.04899	1.34616e+07	7.53558e+06	2.40479e+07	3.19125	1.29513e+07	0.962088	0.0965482	1.06921	-0.0379119	0.0692122	-0.0811105	0.463277	-0.0634367	0.56646	10	17	5.29431e-05	5
205	8-HETE	HMDB04679		Eicosanoid and Resolvin Metabolism	0.58288	0.128524	0.153572	0.57281	0.677055	0.677055	0.571507	0.968528	0.308053	0.464268	0.107415	NO	13.44	15.5575	NO	13.4374	15.591	0.993522	0.993522	14.5295	14.4987	1.30906	1.0435	14.5795	14.5142	1.33513	1.04454	23649.4	13950.2	40092.1	2.87394	24482.3	1.03522	0.0878951	1.06282	0.0352183	0.0628184	0.0457152	0.679662	0.0624035	0.57281	1	28	4.19822e-05	1
206	Biotin	HMDB00030		Vitamin B7 (Biotin) Metabolism	0.58216	0.133904	0.162233	0.573284	0.578547	0.578547	0.570646	0.5136	0.477765	0.466222	0.657894	NO	19.6204	20.7688	NO	19.5322	20.881	0.993522	0.993522	20.1845	20.1946	1.1495	1.02227	20.2114	20.2066	1.17454	1.02455	1.19159e+06	906840	1.56574e+06	1.72659	1.21403e+06	1.01883	0.0472691	1.03331	0.0188311	0.0333071	0.0609749	0.581645	0.0623265	0.573284	5	33	3.4946e-05	5
207	BMP(18:1/18:1)			Phospholipid Metabolism	0.58116	0.136596	0.391837	0.573946	0.801974	0.801974	0.570672	0.343111	0.0567314	0.559867	0.0120737	NO	12.321	17.2238	YES	12.9906	16.6004	0.993522	0.993522	14.7591	14.7724	1.73341	1.09087	14.8675	14.7955	1.93164	1.10435	27728.2	9433.6	81501.6	8.6395	29892	1.07804	0.190393	1.14107	0.078035	0.141074	0.0275281	0.803696	0.0622192	0.573946	9	25	-2.38645e-05	9
208	PC(16:0/20:4)	HMDB08138		Phospholipid Metabolism	0.57951	-0.126676	-0.102784	0.575032	0.49607	0.49607	0.574022	0.755915	0.0634918	0.832818	0.0750799	NO	21.0967	23.3606	NO	20.8847	23.3073	0.993522	0.993522	22.2133	22.2286	1.30696	1.04324	22.1644	22.096	1.32692	1.04357	4.86268e+06	2.87741e+06	8.21767e+06	2.85592	4.70054e+06	0.966657	0.0866822	1.06193	-0.0333429	0.0619252	-0.0747151	0.499384	-0.0620432	0.575032	1	24	4.19822e-05	1
209	Ceramide(d18:1/20:0 OH)			Ceramide Metabolism	0.57789	-0.139737	-0.0438437	0.576106	0.457201	0.457201	0.572051	0.06751	0.304475	0.0315812	0.468763	YES	15.2806	17.9946	YES	15.0037	17.8417	0.993522	0.993522	16.4864	16.6376	1.48594	1.06462	16.4066	16.4227	1.64232	1.07766	91815.5	42247	199543	4.72324	86872.2	0.946161	0.140728	1.10246	-0.0538387	0.102461	-0.0816058	0.460542	-0.0618693	0.576106	3	34	-2.47834e-05	3
210	Ceramide(d18:1/26:1)			Ceramide Metabolism	0.56336	-0.11236	-0.16773	0.585755	0.757323	0.757323	0.588075	0.134444	3.165e-12	0.0613277	2.44662e-09	YES	12.6413	18.5635	YES	13.5572	17.688	0.993522	0.993522	15.6679	15.6024	2.05532	1.12065	15.5512	15.6226	1.88781	1.10053	52062	12684.6	213681	16.8458	48013.8	0.922242	0.214724	1.16048	-0.077758	0.160482	-0.0339169	0.759389	-0.0603136	0.585755	3	5	-2.47834e-05	3
211	CL(18:2/18:2/18:2/18:2)	HMDB10692		Cardiolipin Metabolism	0.55466	-0.106697	-0.169148	0.591568	0.631816	0.631816	0.59533	0.513677	0.0195619	0.754682	0.0181576	YES	21.8216	24.5358	YES	21.9567	24.2092	0.993522	0.993522	23.158	23.1787	1.51397	1.06777	23.0941	23.0829	1.40086	1.05213	9.35918e+06	4.15152e+06	2.10993e+07	5.08232	8.95405e+06	0.956713	0.119688	1.0865	-0.0432865	0.0864998	-0.052596	0.634675	-0.0593821	0.591568	6	18	0.000140096	6
212	3, 5-Tetradecadiencarnitine	HMDB06707		Fatty Acid Oxidation and Synthesis	0.55166	0.0959583	-0.0673191	0.593573	0.479201	0.479201	0.602007	0.663052	2.84228e-06	0.519673	1.41862e-05	NO	17.7435	21.5329	NO	18.1882	20.9672	0.993522	0.993522	19.6012	19.6382	1.71096	1.08863	19.6755	19.5777	1.38926	1.05081	795308	277578	2.27869e+06	8.20919	837369	1.05289	0.141849	1.10332	0.0528859	0.103319	0.0776679	0.482533	0.0590618	0.593573	4	12	0.000138232	4
213	PS(18:0/18:1)	HMDB10163		Phospholipid Metabolism	0.55068	-0.116933	-0.0484654	0.594234	0.784717	0.784717	0.594219	0.124577	2.52934e-09	0.00708513	5.6608e-08	NO	15.3139	22.0837	YES	16.1313	20.8473	0.993522	0.993522	18.9612	18.6988	2.24994	1.1368	18.8244	18.4893	2.25282	1.13025	510363	104142	2.50112e+06	24.0165	464194	0.909535	0.255772	1.19397	-0.0904645	0.193975	-0.0299851	0.786575	-0.0589564	0.594234	2	92	3.86144e-05	2
214	THC 18:1/20:0			Glycosphingolipid Metabolism	0.54059	-0.108294	-0.134605	0.601023	0.625443	0.625443	0.6031	0.908991	0.000132933	0.919144	0.00103769	YES	12.7285	15.8179	YES	13.0761	15.3664	0.993522	0.993522	14.3128	14.2732	1.55047	1.0718	14.2443	14.2213	1.47789	1.06066	20351.4	8615.62	48073.1	5.57976	19407.4	0.953617	0.131246	1.09524	-0.046383	0.0952394	-0.0535815	0.628334	-0.0578757	0.601023	5	35	3.4946e-05	5
215	Chenodeoxycholic acid	HMDB00518		Bile Salt Metabolism	0.53588	-0.124557	-0.0396756	0.604201	0.496072	0.496072	0.601408	5.33284e-05	4.70351e-15	0.000140643	1.69712e-11	YES	14.4529	19.9363	YES	13.1496	20.6193	0.993522	0.993522	17.3891	17.1946	2.44207	1.15162	17.2287	16.8845	2.85677	1.17146	171652	29829.2	987772	33.1142	153586	0.89475	0.305945	1.23623	-0.10525	0.236228	-0.0747147	0.499386	-0.0573717	0.604201	1	14	4.19822e-05	1
216	SM(d18:1/22:1)	HMDB12104		Sphingomyelin Metabolism	0.52888	0.134189	0.228857	0.608936	0.651043	0.651043	0.603951	0.496674	0.870812	0.344489	0.603866	NO	20.7966	22.5333	NO	20.5794	22.7155	0.993522	0.993522	21.6079	21.6649	1.23712	1.03422	21.6491	21.6474	1.3326	1.04424	3.19616e+06	2.10621e+06	4.85015e+06	2.30278	3.28874e+06	1.02896	0.0790943	1.05635	0.028965	0.0563546	0.049648	0.6538	0.0566229	0.608936	10	31	5.29431e-05	10
217	Alanine	HMDB00161		Amino Acid Metabolism (not otherwise covered)	0.52753	0.112958	0.112668	0.609855	0.519013	0.519013	0.60956	0.663675	0.00760834	0.804575	0.0285081	NO	24.0872	25.8771	NO	23.6448	26.3505	0.993522	0.993522	24.9822	24.9821	1.28476	1.04041	25.0231	24.9977	1.29051	1.0392	3.31438e+07	2.0282e+07	5.41619e+07	2.67044	3.40953e+07	1.02871	0.0796482	1.05676	0.0287085	0.0567603	0.0707834	0.522287	0.0564779	0.609855	2	10	3.86144e-05	2
218	SM(d18:1/22:0 OH)			Sphingomyelin Metabolism	0.52373	0.120391	0.177292	0.612439	0.733589	0.733589	0.609998	0.529082	0.833855	0.852548	0.980516	NO	18.2328	20.1152	NO	18.1481	20.2673	0.993522	0.993522	19.1486	19.174	1.26421	1.03776	19.1894	19.2077	1.31077	1.04164	581188	367073	920197	2.50685	597826	1.02863	0.0795246	1.05667	0.0286272	0.0566698	0.0373589	0.735825	0.0560707	0.612439	10	34	5.29431e-05	10
219	N-Acetylaspartylglutamic acid	HMDB01067	3106-85-2	Bioamines and Neurotransmitter Metabolism	0.52372	-0.128238	-0.0373025	0.612437	0.889586	0.889586	0.608333	0.373392	0.240916	0.517499	0.144149	NO	13.2975	16.4381	NO	12.8012	16.6399	0.993522	0.993522	14.8012	14.8678	1.42074	1.0571	14.7362	14.7205	1.56654	1.07001	28549.1	14343.7	56822.8	3.96151	27291.9	0.955964	0.126286	1.09148	-0.0440355	0.0914802	-0.0152384	0.890574	-0.056071	0.612437	6	26	0.000140096	6
220	Tetranor-PGFM			Eicosanoid and Resolvin Metabolism	0.51498	0.106901	0.0940365	0.618395	0.686908	0.686908	0.619131	0.785706	0.145692	0.649272	0.0643359	NO	16.8989	19.2128	NO	16.7225	19.2483	0.993522	0.993522	18.0048	18.0558	1.32645	1.04568	18.0483	17.9854	1.31109	1.04168	263011	151182	457557	3.02653	271075	1.03066	0.0873109	1.06239	0.0306607	0.0623881	0.044241	0.689455	0.0551348	0.618395	9	28	-2.38645e-05	4
221	L-isoleucine	HMDB00172		Branch Chain Amino Acid Metabolism	0.51224	-0.0891825	-0.16993	0.620272	0.305104	0.305104	0.628189	3.62522e-05	0.0749183	0.000114895	0.024589	YES	28.7991	29.6163	YES	28.7497	29.661	0.993522	0.993522	29.1897	29.2077	1.25999	1.03722	29.1599	29.2054	1.15262	1.02164	6.12303e+08	3.89264e+08	9.63139e+08	2.47425	5.99813e+08	0.9796	0.0611029	1.04326	-0.0203997	0.043263	-0.112569	0.307968	-0.0548407	0.620272	2	8	3.86144e-05	2
222	PC(20:5/P-16:0)	HMDB11222		Plasmalogen Metabolism	0.51167	-0.0973936	-0.145485	0.620659	0.791609	0.791609	0.624614	0.155851	0.090429	0.117248	0.00223492	NO	16.5048	19.3337	YES	17.0437	18.7846	0.993522	0.993522	18.0291	17.9192	1.43787	1.0591	17.9781	17.9141	1.33367	1.04436	267491	131274	545055	4.15205	258195	0.965248	0.103848	1.07464	-0.0347516	0.0746363	-0.0290021	0.793413	-0.05478	0.620659	7	11	-9.38069e-06	7
223	Aldosterone	HMDB00037		Cholesterol, Cortisol, Non-Gonadal Steroid Metabolism	0.5104	0.130109	0.301076	0.621528	0.889586	0.889586	0.616564	0.711797	0.135791	0.592055	0.26	YES	13.801	15.8315	YES	13.2137	16.3014	0.993522	0.993522	14.728	14.8163	1.36372	1.05027	14.7862	14.7576	1.52444	1.06563	27136.7	14773.9	49845	3.37386	28254.4	1.04119	0.115831	1.0836	0.041188	0.0835987	0.0152383	0.890575	0.0546441	0.621528	9	8	-2.38645e-05	9
224	2-Hydroxyglutarate	HMDB59655		Krebs Cycle	0.50743	0.114435	0.130057	0.623559	0.56946	0.56946	0.621708	0.33606	0.00962838	0.603996	0.034489	YES	19.7484	21.023	NO	19.702	21.1726	0.993522	0.993522	20.387	20.3857	1.18471	1.02716	20.415	20.4373	1.20853	1.02897	1.37119e+06	983594	1.91151e+06	1.9434	1.39804e+06	1.01959	0.0564971	1.03994	0.019586	0.0399377	0.062439	0.572591	0.0543266	0.623559	2	96	3.86144e-05	2
225	N-acetylputrescine	HMDB02064		Polyamine Metabolism	0.50516	-0.118421	-0.0827452	0.625117	0.581678	0.581678	0.622213	0.632546	0.348474	0.700417	0.253565	NO	20.1634	21.5058	NO	19.9126	21.7099	0.993522	0.993522	20.8324	20.8346	1.17621	1.02599	20.8047	20.8113	1.21356	1.02961	1.86716e+06	1.35842e+06	2.56645e+06	1.88929	1.83162e+06	0.980964	0.0560608	1.03962	-0.0190359	0.0396233	-0.0604731	0.584763	-0.0540832	0.625117	5	23	3.4946e-05	5
226	Alpha-Tocopherol	HMDB01893	1959-02-09	Vitamin E (Tocopherol) Metabolism	0.50214	0.119627	0.199138	0.627187	0.85081	0.85081	0.623881	0.481137	0.163817	0.420346	0.172671	NO	21.4069	23.7669	NO	21.3232	23.9071	0.993522	0.993522	22.592	22.5869	1.27008	1.03852	22.6333	22.6152	1.34002	1.04511	6.32222e+06	3.95698e+06	1.01013e+07	2.55277	6.50565e+06	1.02901	0.0838239	1.05982	0.029013	0.0598234	0.0206451	0.852131	0.0537603	0.627187	5	11	3.4946e-05	5
227	Arginine	HMDB00517		GABA, Glutamate, Arginine, Ornithine, Proline Metabolism	0.49631	-0.0891017	-0.189586	0.6312	0.425302	0.425302	0.637514	0.417389	0.438785	0.114056	0.200871	YES	22.3197	24.5905	NO	22.2444	24.5765	0.993522	0.993522	23.4257	23.4551	1.49215	1.06533	23.3742	23.4104	1.31158	1.04174	1.12675e+07	5.14223e+06	2.46889e+07	4.8012	1.08728e+07	0.964968	0.108696	1.07825	-0.035032	0.078253	-0.0875103	0.428624	-0.0531356	0.6312	2	24	3.86144e-05	6
228	PC(16:0/22:6)	HMDB07991		Phospholipid Metabolism	0.4943	-0.110944	-0.0737595	0.632582	0.484767	0.484767	0.6309	0.141265	0.798296	0.194247	0.885635	YES	19.7958	22.5142	NO	19.6312	22.5004	0.993522	0.993522	21.0774	21.155	1.37133	1.0512	21.0268	21.0658	1.41908	1.05418	2.21271e+06	1.19159e+06	4.10887e+06	3.44823	2.13653e+06	0.965572	0.104804	1.07535	-0.0344275	0.075348	-0.0766875	0.488094	-0.0529209	0.632582	7	8	-9.38069e-06	7
229	Ceramide(d18:1/20:2)			Ceramide Metabolism	0.4936	-0.106674	-0.0895064	0.633069	0.716803	0.716803	0.632498	0.888974	0.00934808	0.976672	0.0102522	NO	13.7207	18.1836	NO	13.3854	18.1608	0.993522	0.993522	15.8706	15.9522	1.69069	1.08658	15.7898	15.7731	1.72282	1.08546	59915.1	21405.7	167704	7.83455	56651	0.945522	0.168364	1.12378	-0.0544784	0.123783	-0.0398153	0.719155	-0.0528453	0.633069	3	37	-2.47834e-05	3
230	Trimethylamine-N-oxide	HMDB00925		Microbiome Metabolism	0.48265	-0.113097	0.0470445	0.640638	0.37044	0.37044	0.637841	0.138877	5.96938e-13	0.490126	4.03405e-08	YES	24.5827	28.3097	YES	24.3413	28.2418	0.993522	0.993522	26.5441	26.4462	1.7738	1.09485	26.4506	26.2916	1.9802	1.10849	9.78551e+07	3.18222e+07	3.0091e+08	9.45598	9.17134e+07	0.937237	0.197917	1.14704	-0.0627626	0.147041	-0.0983103	0.373635	-0.0516731	0.640638	2	118	3.86144e-05	2
231	Glyoxylic acid	HMDB00119		Peroxisomal Metabolism	0.47877	0.0891711	-0.00495049	0.643332	0.40986	0.40986	0.647932	8.10658e-06	2.90469e-15	0.00104981	4.23669e-09	YES	15.6257	17.5558	NO	15.6163	17.7022	0.993522	0.993522	16.6469	16.5908	1.36976	1.05101	16.6874	16.6593	1.2665	1.03626	102618	55385.6	190129	3.43282	105538	1.02845	0.0882707	1.0631	0.028454	0.0630952	0.090461	0.41316	0.0512572	0.643332	3	14	-2.47834e-05	8
232	Ornithine	HMDB00214		Urea Cycle	0.47362	0.120873	0.259179	0.646909	0.487578	0.487578	0.642192	0.411259	0.811837	0.185537	0.612963	YES	20.1178	22.0464	YES	20.1828	22.0773	0.993522	0.993522	21.0007	21.0821	1.34538	1.04803	21.0524	21.1301	1.49787	1.0628	2.09818e+06	1.17303e+06	3.75298e+06	3.1994	2.17478e+06	1.03651	0.110915	1.07991	0.0365107	0.079913	0.0761947	0.490902	0.0507062	0.646909	2	99	3.86144e-05	2
233	Hippuric acid	HMDB00714		Microbiome Metabolism	0.46723	0.0877633	-0.0875785	0.65136	0.533623	0.533623	0.655538	0.252561	0.00236843	0.165197	2.31066e-05	YES	22.6498	29.6556	YES	23.7045	28.8221	0.993522	0.993522	26.0933	26.1527	2.53122	1.15817	26.2109	26.2633	2.03981	1.11345	7.15907e+07	1.15966e+07	4.4196e+08	38.1112	7.76702e+07	1.08492	0.26252	1.19957	0.0849196	0.199572	0.0683267	0.536863	0.0500221	0.65136	6	7	0.000140096	6
234	CoQ9H2			Ubiquinone and Dolichol Metabolism	0.46282	-0.105935	0.0823786	0.654529	0.305121	0.305121	0.652404	0.37613	0.00422025	0.688624	0.0212694	YES	9.67801	13.9294	YES	9.07207	13.9161	0.993522	0.993522	11.6635	11.8037	1.75958	1.09346	11.5772	11.4941	1.91216	1.10266	3243.98	1071.7	9819.33	9.16237	3055.49	0.941895	0.19103	1.14158	-0.0581049	0.141579	-0.112565	0.307985	-0.0495362	0.654529	10	15	5.29431e-05	10
235	Oleoylcarnitine	HMDB05065	38677-66-6	Fatty Acid Oxidation and Synthesis	0.46259	0.0892622	-0.00834443	0.6546	0.382498	0.382498	0.657738	0.808921	0.000326946	0.933313	0.000961738	NO	18.071	21.8209	YES	19.1698	21.3598	0.993522	0.993522	20.0934	19.9459	1.59461	1.07657	20.1535	20.2648	1.46598	1.05936	1.11873e+06	448254	2.79208e+06	6.2288	1.16631e+06	1.04253	0.135099	1.09817	0.0425319	0.0981683	0.0958574	0.385732	0.0495253	0.6546	4	11	0.000138232	4
236	Ceramide(d18:1/20:1 OH)			Ceramide Metabolism	0.45757	-0.100423	-0.0373539	0.658113	0.545457	0.545457	0.657134	0.170063	0.363089	0.19806	0.315405	YES	14.0555	18.582	NO	13.6682	18.487	0.993522	0.993522	16.2218	16.3188	1.75244	1.09276	16.1405	16.0776	1.81825	1.09432	76425.4	25450.6	229497	9.01736	72238.8	0.94522	0.182444	1.1348	-0.0547805	0.134805	-0.0663615	0.548665	-0.0489878	0.658113	3	26	-2.47834e-05	3
237	Betaine	HMDB00043		1-Carbon, Folate Metabolism	0.45451	-0.0844067	-0.186733	0.660258	0.606547	0.606547	0.664776	0.428248	0.0685855	0.209127	0.0622422	NO	20.8675	25.2996	YES	21.9766	24.1896	0.993522	0.993522	23.0596	23.0835	1.58738	1.0758	23.0033	23.0831	1.41122	1.0533	8.74213e+06	3.53413e+06	2.16248e+07	6.11885	8.40773e+06	0.961748	0.129317	1.09378	-0.0382522	0.093776	-0.0565296	0.609528	-0.0486603	0.660258	2	12	3.86144e-05	2
238	SM(d18:1/23:0) or SM(d18:1/22:1 OH)	HMDB12105		Sphingomyelin Metabolism	0.45344	0.11615	0.198583	0.661011	0.871917	0.871917	0.656377	0.820168	0.164018	0.920071	0.205397	NO	20.3931	21.6987	YES	20.0361	22.0823	0.993522	0.993522	21.0674	21.0459	1.19154	1.0281	21.0968	21.0592	1.27127	1.03685	2.19747e+06	1.55866e+06	3.0981e+06	1.98767	2.24266e+06	1.02056	0.0657506	1.04663	0.0205634	0.0466293	0.0176966	0.873059	0.0485454	0.661011	10	26	5.29431e-05	10
239	DHC(18:1/24:1)			Glycosphingolipid Metabolism	0.44882	0.113781	0.440599	0.66425	0.854321	0.854321	0.659863	0.33292	0.247427	0.305447	0.0537959	NO	14.5982	19.4439	NO	13.8236	19.9091	0.993522	0.993522	16.8095	17.0211	1.72177	1.08971	16.8987	16.8663	2.08085	1.1168	114861	39597	333183	8.41435	122186	1.06377	0.201897	1.15021	0.0637744	0.15021	0.0201536	0.855613	0.0480517	0.66425	5	17	3.4946e-05	5
240	Ceramide(d18:1/18:0)	HMDB04950		Ceramide Metabolism	0.44045	0.114296	0.42291	0.670151	0.527764	0.527764	0.665371	0.165373	0.0810582	0.274767	0.00608781	NO	15.9988	22.0541	YES	16.5914	21.6422	0.993522	0.993522	18.9183	19.0264	1.79434	1.09685	19.0147	19.1168	2.26205	1.13095	495412	157512	1.55818e+06	9.89247	529647	1.0691	0.222044	1.16639	0.0691049	0.166385	0.0693077	0.531019	0.0471547	0.670151	3	11	-2.47834e-05	3
241	PC(P-18:0/22:6)	HMDB08752		Plasmalogen Metabolism	0.44	-0.107154	-0.0184229	0.670463	0.871912	0.871912	0.666986	0.553279	0.422529	0.445948	0.321514	NO	16.1828	18.97	NO	15.9389	19.1851	0.993522	0.993522	17.6175	17.5764	1.35511	1.04922	17.5705	17.562	1.47022	1.05982	201087	110845	364797	3.29106	194644	0.967963	0.108773	1.07831	-0.0320374	0.078311	-0.0176973	0.873054	-0.0471073	0.670463	7	3	-9.38069e-06	7
242	Ceramide(d18:1/24:0)	HMDB04956		Ceramide Metabolism	0.43247	0.101034	0.216372	0.675785	0.843795	0.843795	0.673288	0.758951	0.00389328	0.362718	0.0150309	NO	20.8769	24.1632	YES	20.7124	24.1472	0.993522	0.993522	22.3552	22.5201	1.5571	1.07253	22.4197	22.4298	1.6913	1.08244	5.36519e+06	2.25239e+06	1.27799e+07	5.67393	5.61068e+06	1.04576	0.152534	1.11152	0.0457567	0.11152	0.0216282	0.845175	0.046301	0.675785	3	22	-2.47834e-05	3
243	SM(d18:1/20:1 OH)			Sphingomyelin Metabolism	0.4209	0.0959024	0.117204	0.683997	0.587893	0.587893	0.68214	0.222995	0.212263	0.226383	0.0504042	NO	21.1118	22.7064	NO	21.3008	22.5981	0.993522	0.993522	21.9239	21.9091	1.19036	1.02794	21.948	21.9495	1.21939	1.03035	3.97889e+06	2.82767e+06	5.59879e+06	1.98	4.04594e+06	1.01685	0.0586611	1.0415	0.0168523	0.0414988	0.0594804	0.590953	0.0450616	0.683997	10	27	5.29431e-05	10
244	L-Threonine	HMDB00167		Amino Acid Metabolism (not otherwise covered)	0.42085	-0.0747105	-0.143101	0.684032	0.686862	0.686862	0.689971	0.832466	0.367353	0.70826	0.248826	NO	22.8433	24.8238	YES	23.1145	24.4646	0.993522	0.993522	23.8322	23.8336	1.29643	1.0419	23.8042	23.7895	1.1856	1.026	1.49347e+07	8.97857e+06	2.4842e+07	2.76681	1.46478e+07	0.980791	0.0698441	1.0496	-0.0192092	0.0496033	-0.0442479	0.689408	-0.0450564	0.684032	2	28	3.86144e-05	2
245	PE(36:2)	HMDB08994		Phospholipid Metabolism	0.41834	-0.077439	-0.203953	0.685816	0.795062	0.795062	0.690142	0.722974	0.000121339	0.531468	3.22576e-06	NO	19.8837	26.2184	YES	20.912	25.1765	0.993522	0.993522	23.1356	23.051	2.27108	1.13848	23.044	23.0443	1.83406	1.09575	9.21527e+06	1.84626e+06	4.59963e+07	24.9132	8.64812e+06	0.938456	0.228936	1.17197	-0.0615443	0.17197	-0.0285106	0.796839	-0.0447879	0.685816	9	14	-2.38645e-05	9
246	3-Hydroxyhexadecanoylcarnitine	HMDB13336		Fatty Acid Oxidation and Synthesis	0.41484	0.0776189	-0.0246867	0.688311	0.457235	0.457235	0.692223	0.651482	1.52037e-05	0.703669	0.000113518	YES	20.475	23.841	YES	21.3097	23.2853	0.993522	0.993522	22.2592	22.158	1.59719	1.07685	22.3117	22.2975	1.42776	1.05515	5.01991e+06	2.00501e+06	1.25683e+07	6.26846	5.20572e+06	1.03701	0.131937	1.09576	0.0370134	0.0957641	0.0815996	0.460576	0.0444128	0.688311	4	13	0.000138232	1
247	SM(d18:1/24:1 OH)			Sphingomyelin Metabolism	0.41035	0.102913	0.183875	0.691507	0.917963	0.917963	0.687635	0.784535	0.473618	0.881547	0.46396	NO	18.5145	20.0632	NO	18.164	20.3978	0.993522	0.993522	19.2776	19.2888	1.21073	1.0307	19.306	19.2809	1.28892	1.039	635522	436875	924495	2.11615	648153	1.01987	0.070356	1.04998	0.0198745	0.0499757	0.0113057	0.918702	0.0439329	0.691507	10	33	5.29431e-05	10
248	Lipoic acid	HMDB01451		Nitric Oxide, Superoxide, Peroxide Metabolism	0.39896	-0.075761	-0.148781	0.699656	0.372808	0.372808	0.702941	0.00581945	0.269954	0.00331134	0.293623	YES	16.0322	19.1214	YES	15.9487	18.5233	0.993522	0.993522	17.341	17.5768	1.5881	1.07587	17.2905	17.236	1.44071	1.05659	166021	67057.2	411037	6.12965	160304	0.965565	0.132056	1.09585	-0.0344353	0.0958544	-0.0978247	0.376011	-0.0427134	0.699656	2	29	3.86144e-05	1
249	Ceramide(d18:1/18:2 OH)			Ceramide Metabolism	0.39389	-0.0871768	-0.0567464	0.703285	0.850809	0.850809	0.702208	0.29102	0.0626724	0.532767	0.00610652	NO	12.0953	16.3754	YES	12.2433	16.2433	0.993522	0.993522	14.2574	14.2354	1.70774	1.0883	14.1901	14.2433	1.78469	1.09125	19584	6860.5	55904.4	8.14874	18691.3	0.954417	0.175427	1.1293	-0.0455828	0.129299	-0.0206452	0.852131	-0.0421719	0.703285	3	17	-2.47834e-05	3
250	Ceramide(d18:1/22:0 OH)			Ceramide Metabolism	0.3912	-0.0831619	-0.0753476	0.705228	0.743738	0.743738	0.705163	0.047322	4.86064e-16	0.138963	8.41275e-10	YES	13.6199	17.4635	NO	13.2433	17.7572	0.993522	0.993522	15.5331	15.5417	1.89571	1.10642	15.4564	15.5003	1.90223	1.10179	47417.8	13536.5	166103	12.2707	44961.6	0.9482	0.202103	1.15037	-0.0518001	0.150374	-0.0358827	0.745902	-0.0418824	0.705228	3	25	-2.47834e-05	3
251	PS(34:1)	HMDB12357		Phospholipid Metabolism	0.39058	0.0864378	0.126646	0.705677	0.740355	0.740355	0.704609	0.219602	5.18873e-10	0.180329	4.46826e-07	YES	13.108	17.781	YES	13.4462	17.5163	0.993522	0.993522	15.5011	15.4445	1.78044	1.0955	15.573	15.4813	1.86705	1.0987	46374.8	14970.9	143653	9.59548	48745.8	1.05113	0.189091	1.14005	0.0511265	0.140045	0.0363741	0.742543	0.0418155	0.705677	2	67	3.86144e-05	2
252	Ceramide(d18:1/22:0)	HMDB04952		Ceramide Metabolism	0.38957	0.097388	0.32451	0.706402	0.770981	0.770981	0.702753	0.606926	0.0571533	0.430221	0.056069	YES	19.7499	22.8085	YES	19.3332	22.8438	0.993522	0.993522	21.0991	21.2792	1.56954	1.07388	21.1625	21.0885	1.81394	1.09393	2.24631e+06	928439	5.43481e+06	5.85371	2.34712e+06	1.04488	0.165374	1.12146	0.0448789	0.121457	0.0319515	0.772944	0.0417076	0.706402	3	19	-2.47834e-05	3
253	SM(d18:1/26:2 OH)			Sphingomyelin Metabolism	0.3884	0.0961386	0.19451	0.707243	0.703428	0.703428	0.70379	0.380619	0.00505505	0.192046	0.00367651	YES	16.0791	17.7257	YES	15.6949	18.2366	0.993522	0.993522	16.9186	16.9024	1.3023	1.04265	16.9552	16.9657	1.41014	1.05318	123878	73817.4	207888	2.81625	127064	1.02572	0.0960101	1.06881	0.0257186	0.0688134	0.041787	0.705869	0.0415825	0.707243	10	14	5.29431e-05	10
254	PE(P-18:0/22:6)	HMDB11394		Plasmalogen Metabolism	0.38623	-0.0898018	-0.014142	0.708806	0.73359	0.73359	0.706632	0.629201	4.06641e-08	0.837168	9.11371e-06	NO	19.1975	23.8643	NO	19.0205	23.6382	0.993522	0.993522	21.4872	21.5309	1.70137	1.08766	21.4183	21.3293	1.86999	1.09896	2.93957e+06	1.03734e+06	8.33007e+06	8.03026	2.80258e+06	0.953397	0.182288	1.13468	-0.0466028	0.134682	-0.0373587	0.735827	-0.04135	0.708806	9	17	-2.38645e-05	9
255	Glycine	HMDB00123		1-Carbon, Folate Metabolism	0.36145	0.0787432	0.0786063	0.726728	0.597145	0.597145	0.726084	0.380194	1.56256e-05	0.831084	0.00110723	YES	19.2621	21.7029	NO	19.2109	22.1319	0.993522	0.993522	20.5658	20.4825	1.36508	1.05044	20.6011	20.6714	1.38753	1.05062	1.55206e+06	843336	2.8564e+06	3.38702	1.59057e+06	1.02481	0.100569	1.0722	0.0248086	0.0721964	0.0580116	0.600167	0.0386971	0.726728	6	21	0.000140096	6
256	Methylguanidine	HMDB01522		SAM, SAH, Methionine, Cysteine, Glutathione Metabolism	0.35972	0.0704209	-0.0104685	0.727986	0.407394	0.407394	0.730088	0.000233821	5.43803e-14	0.00988744	1.49052e-08	YES	17.6124	20.2668	NO	17.7226	20.2396	0.993522	0.993522	18.9713	18.9396	1.45072	1.06059	19.0091	18.9811	1.37118	1.04874	513960	247869	1.0657e+06	4.29945	527604	1.02655	0.109164	1.0786	0.0265473	0.0786033	0.0909384	0.410689	0.0385117	0.727986	2	84	3.86144e-05	2
257	Adenine	HMDB00034		Purine Metabolism	0.3459	-0.0677211	-0.0841294	0.738053	0.548425	0.548425	0.740079	0.539587	0.997077	0.0593719	0.105872	NO	25.4384	26.2553	NO	25.4332	26.2724	0.993522	0.993522	25.8734	25.8468	1.13342	1.02	25.8612	25.8528	1.11215	1.01615	6.14719e+07	4.80917e+07	7.85748e+07	1.63386	6.09527e+07	0.991554	0.0367507	1.0258	-0.00844556	0.0258009	-0.0658719	0.551625	-0.037032	0.738053	2	74	3.86144e-05	2
258	Ceramide(d18:1/18:1 OH)			Ceramide Metabolism	0.3451	-0.0721947	-0.095082	0.738634	0.69683	0.69683	0.738952	0.910672	8.30188e-06	0.781016	0.000116374	NO	13.3747	18.1274	YES	13.7154	17.691	0.993522	0.993522	15.7391	15.7511	1.8333	1.10058	15.676	15.7032	1.80592	1.0932	54694.1	16672.5	179423	10.7616	52352.4	0.957185	0.188792	1.13981	-0.042815	0.139809	-0.0427645	0.699313	-0.0369467	0.738634	3	33	-2.47834e-05	3
259	PE(P-16:0/22:6)	HMDB09708		Plasmalogen Metabolism	0.34497	0.0760049	0.0988519	0.738726	0.843791	0.843791	0.737859	0.687298	1.65882e-06	0.971832	3.67667e-05	NO	19.726	23.9239	NO	19.1804	24.1905	0.993522	0.993522	21.8115	21.8249	1.69023	1.08653	21.8691	21.6855	1.75728	1.08871	3.68059e+06	1.31566e+06	1.02965e+07	7.82615	3.83038e+06	1.0407	0.171375	1.12613	0.0406987	0.126131	0.0216287	0.845171	0.0369333	0.738726	9	26	-2.38645e-05	9
260	2-Arachidonylglycerol	HMDB04666		Endocannabinoid Metabolism	0.34233	-0.0763186	0.0619739	0.740658	0.600308	0.600308	0.739546	0.638382	0.0350269	0.566887	0.00685281	NO	14.8433	19.603	NO	13.6379	20.5932	0.993522	0.993522	17.2038	17.2231	1.9085	1.1076	17.1326	17.1155	2.03177	1.11279	150955	42529.8	535801	12.5982	143690	0.951871	0.213327	1.15936	-0.0481291	0.159359	-0.0575118	0.603317	-0.0366501	0.740658	3	8	-2.47834e-05	1
261	PS(36:0)	HMDB12378		Phospholipid Metabolism	0.33861	-0.0756791	-0.0170083	0.74338	0.864873	0.864873	0.742226	0.0897527	2.70024e-06	0.0205852	4.64159e-07	YES	13.4903	17.7232	YES	13.5544	18.0144	0.993522	0.993522	15.7713	15.6067	1.833	1.10055	15.7052	15.7844	1.94953	1.10588	55929.2	17054.5	183417	10.7548	53422.3	0.955177	0.20047	1.14907	-0.0448226	0.149073	-0.018679	0.866075	-0.0362517	0.74338	2	83	3.86144e-05	2
262	PC(18:1.22:6)			Phospholipid Metabolism	0.33386	-0.0754849	-0.0493586	0.746855	0.925073	0.925073	0.745481	0.366424	0.731674	0.323136	0.678165	NO	18.8082	20.7282	NO	18.6974	20.8999	0.993522	0.993522	19.7596	19.7682	1.27972	1.03977	19.7328	19.7987	1.31946	1.04268	887661	547397	1.43943e+06	2.62959	871288	0.981555	0.0824671	1.05883	-0.0184454	0.0588271	-0.0103228	0.925749	-0.0357435	0.746855	7	9	-9.38069e-06	7
263	11-HETE	HMDB03876		Eicosanoid and Resolvin Metabolism	0.33114	0.0629693	0.00472139	0.748846	0.635002	0.635002	0.751586	0.605239	0.238641	0.704143	0.0851867	NO	14.6949	17.2388	YES	15.2077	16.9926	0.993522	0.993522	16.0227	15.9669	1.36176	1.05003	16.0507	16.1002	1.2773	1.03759	66575	36347.5	121941	3.35486	67882.1	1.01963	0.0882875	1.06311	0.0196338	0.0631075	0.052105	0.637845	0.0354528	0.748846	1	21	4.19822e-05	1
264	N-Acetylornithine	HMDB03357		GABA, Glutamate, Arginine, Ornithine, Proline Metabolism	0.32769	-0.060128	-0.0949551	0.751381	0.939293	0.939293	0.755119	0.356964	0.0804783	0.152763	0.021896	NO	19.6776	21.1251	YES	20.0445	20.7997	0.993522	0.993522	20.4349	20.4014	1.17872	1.02634	20.4206	20.4221	1.12622	1.01808	1.41748e+06	1.02695e+06	1.95652e+06	1.90518	1.40353e+06	0.990162	0.0455551	1.03208	-0.00983831	0.0320802	0.00835951	0.939841	-0.0350828	0.751381	2	21	3.86144e-05	2
265	L-leucine	HMDB00687		Branch Chain Amino Acid Metabolism	0.32596	0.0629179	0.03419	0.75265	0.696793	0.696793	0.754944	0.926961	0.687003	0.932711	0.791146	NO	26.7598	28.4973	NO	27.0968	28.1742	0.993522	0.993522	27.5761	27.6285	1.19547	1.02863	27.5923	27.6355	1.15799	1.02236	2.00093e+08	1.41012e+08	2.83929e+08	2.01351	2.02354e+08	1.0113	0.0517344	1.03651	0.0112967	0.0365103	0.04277	0.699277	0.0348977	0.75265	2	109	3.86144e-05	2
266	Saccharopine	HMDB00279	997-68-2	Lysine Metabolism	0.32593	-0.075559	-0.046154	0.752676	0.868392	0.868392	0.750853	0.177667	0.000380823	0.0736848	0.002535	NO	18.9279	20.5067	NO	18.9359	20.5171	0.993522	0.993522	19.7044	19.7173	1.19981	1.02922	19.6845	19.7265	1.23813	1.03273	854289	597781	1.22086e+06	2.04232	842611	0.98633	0.0623303	1.04415	-0.0136699	0.044151	0.0181881	0.869564	-0.034894	0.752676	2	50	3.86144e-05	2
267	PC(32:2)	HMDB07874		Phospholipid Metabolism	0.32034	-0.0669971	-0.0812092	0.756779	0.700137	0.700137	0.75708	0.00147573	0.804522	0.0211845	0.726072	YES	23.4567	25.948	YES	23.3447	25.9851	0.993522	0.993522	24.6162	24.7024	1.48705	1.06475	24.5778	24.6649	1.47227	1.06005	2.5716e+07	1.18153e+07	5.59711e+07	4.73717	2.50414e+07	0.973766	0.123572	1.08943	-0.0262339	0.0894289	-0.0422741	0.7026	-0.0342964	0.756779	10	36	5.29431e-05	10
268	LysoPC(16:0)	HMDB10382		Phospholipid Metabolism	0.31961	-0.0672195	-0.0356483	0.757316	0.61598	0.61598	0.757491	0.486298	0.000209816	0.530587	0.00027256	YES	21.4099	24.0782	YES	21.6524	23.6226	0.993522	0.993522	22.758	22.7441	1.49996	1.0662	22.7187	22.6375	1.49115	1.06209	7.09303e+06	3.20419e+06	1.57016e+07	4.90035	6.90233e+06	0.973115	0.126905	1.09195	-0.0268852	0.0919485	-0.0550529	0.618917	-0.0342183	0.757316	9	33	-2.38645e-05	9
269	Cholesterol	HMDB00507		Cholesterol, Cortisol, Non-Gonadal Steroid Metabolism	0.31643	0.0613892	0.0406657	0.75966	0.709996	0.709996	0.76176	0.842733	0.225743	0.826846	0.368191	NO	26.2184	27.3231	NO	26.3068	27.2473	0.993522	0.993522	26.7558	26.7708	1.13899	1.02079	26.7674	26.7771	1.11427	1.01645	1.1332e+08	8.78073e+07	1.46246e+08	1.66553	1.14229e+08	1.00802	0.0378818	1.02661	0.00802115	0.0266054	0.0408172	0.712393	0.0338774	0.75966	5	26	3.4946e-05	5
270	THC 18:1/24:0			Glycosphingolipid Metabolism	0.3151	-0.0848772	0.123809	0.760639	0.861355	0.861355	0.756533	0.843694	0.0686847	0.511929	0.0125378	NO	14.37	17.2923	YES	14.0124	17.8414	0.993522	0.993522	15.8378	15.8312	1.41419	1.05632	15.7954	15.9269	1.66692	1.08008	58567.8	29693.8	115519	3.89033	56870.2	0.971014	0.136383	1.09915	-0.0289862	0.0991456	-0.0191702	0.862588	-0.0337352	0.760639	5	18	3.4946e-05	5
271	1-Methylhistidine	HMDB00001		Histidine, Histamine, Carnosine Metabolism	0.31431	0.0728974	0.149625	0.761226	0.917962	0.917962	0.759453	0.780531	0.393699	0.58949	0.324548	NO	24.2955	26.6952	YES	24.4084	26.4949	0.993522	0.993522	25.5206	25.4953	1.32223	1.04515	25.5499	25.4516	1.3879	1.05066	4.81341e+07	2.78414e+07	8.32176e+07	2.98899	4.91243e+07	1.02057	0.095616	1.06852	0.0205704	0.0685216	-0.0113058	0.918701	0.0336499	0.761226	2	87	3.86144e-05	2
272	PI(36:2)	HMDB09809		Phospholipid Metabolism	0.30242	-0.0610008	-0.102822	0.769998	0.812388	0.812388	0.771083	0.812457	1.16985e-05	0.829591	3.18561e-05	NO	22.2331	27.1501	NO	22.2481	26.8436	0.993522	0.993522	24.6444	24.6916	1.74871	1.09239	24.5952	24.5458	1.65919	1.07932	2.62234e+07	8.76925e+06	7.8418e+07	8.94238	2.53445e+07	0.966483	0.168463	1.12386	-0.0335174	0.123861	-0.0260521	0.814027	-0.0323778	0.769998	6	30	0.000140096	6
273	L-Glutamine	HMDB00641		Bioamines and Neurotransmitter Metabolism	0.30116	-0.0625635	-0.0637535	0.770934	0.910842	0.910842	0.771361	0.103878	0.0333561	0.0821065	0.0230511	YES	28.5175	28.9635	YES	28.5379	28.9784	0.993522	0.993522	28.7637	28.7405	1.06507	1.01002	28.758	28.7581	1.06253	1.00919	4.55753e+08	4.0278e+08	5.15694e+08	1.28034	4.53959e+08	0.996064	0.0195152	1.01362	-0.00393635	0.0136188	0.012291	0.911644	-0.0322423	0.770934	2	55	3.86144e-05	2
274	LysoPC(18:0)	HMDB10384		Phospholipid Metabolism	0.29949	-0.061241	-0.0755922	0.772169	0.622276	0.622276	0.772937	0.802441	0.324709	0.62373	0.142932	NO	21.3632	24.2585	NO	21.3085	24.2605	0.993522	0.993522	22.8018	22.8108	1.42352	1.05742	22.7706	22.7845	1.38978	1.05087	7.3116e+06	3.65947e+06	1.46085e+07	3.99198	7.15518e+06	0.978606	0.107766	1.07756	-0.0213941	0.0775586	-0.0540728	0.625183	-0.0320637	0.772169	9	30	-2.38645e-05	9
275	PE(P-18:0/20:4)	HMDB09412		Plasmalogen Metabolism	0.29647	-0.0597193	-0.0977805	0.774407	0.812386	0.812386	0.775503	0.792538	0.00395121	0.422705	0.000711957	NO	23.4023	26.1113	NO	22.8039	26.3983	0.993522	0.993522	24.7179	24.7568	1.57176	1.07412	24.6789	24.6011	1.50462	1.06353	2.75943e+07	1.13738e+07	6.69474e+07	5.88611	2.68591e+07	0.973357	0.136144	1.09896	-0.0266433	0.098964	-0.0260525	0.814025	-0.0317399	0.774407	9	13	-2.38645e-05	9
276	2-Ketohexanoic acid	HMDB01864		Fatty Acid Oxidation and Synthesis	0.29456	-0.062546	0.0381996	0.775816	0.757327	0.757327	0.775781	0.049639	9.85156e-12	0.102446	1.48284e-07	YES	17.3997	21.1046	YES	17.6885	20.5978	0.993522	0.993522	19.2464	19.2522	1.62871	1.08018	19.2023	19.1432	1.63178	1.07661	621915	239066	1.61787e+06	6.76749	603227	0.969952	0.154024	1.11267	-0.0300485	0.112669	-0.0339164	0.759392	-0.0315364	0.775816	2	64	3.86144e-05	6
277	Desmosterol	HMDB02719		Cholesterol, Cortisol, Non-Gonadal Steroid Metabolism	0.29419	0.0605924	0.0544037	0.776096	0.932188	0.932188	0.776696	0.456535	0.383099	0.470055	0.593556	NO	20.2891	22.6953	NO	20.4592	22.476	0.993522	0.993522	21.487	21.4922	1.3069	1.04323	21.5104	21.4676	1.2881	1.0389	2.93917e+06	1.73935e+06	4.96662e+06	2.85545	2.98722e+06	1.01635	0.0822174	1.05864	0.0163504	0.0586439	0.00934004	0.9328	0.0314959	0.776096	5	19	3.4946e-05	5
278	BMP(18:1/20:4)			Phospholipid Metabolism	0.28726	-0.0595466	-0.0815232	0.781236	0.840291	0.840291	0.781688	0.326167	0.189363	0.274061	0.0828573	NO	13.6627	17.3344	YES	14.2197	16.8515	0.993522	0.993522	15.5318	15.4985	1.52269	1.06874	15.4957	15.5356	1.49612	1.06262	47374.6	20779	108011	5.19807	46203.2	0.975273	0.129914	1.09423	-0.0247274	0.0942285	-0.0221198	0.841701	-0.0307542	0.781236	2	105	3.86144e-05	2
279	2-Octenoylcarnitine	HMDB13324		Fatty Acid Oxidation and Synthesis	0.28665	0.0600872	0.0457808	0.781684	0.86839	0.86839	0.781907	0.806665	0.0142643	0.380141	0.000231077	NO	26.0593	29.3596	NO	25.6213	29.9616	0.993522	0.993522	27.8024	27.7095	1.68367	1.08586	27.8476	27.7915	1.66566	1.07995	2.34084e+08	8.43156e+07	6.49882e+08	7.70773	2.41527e+08	1.0318	0.162595	1.1193	0.0317991	0.119299	0.0181883	0.869562	0.0306896	0.781684	2	117	3.86144e-05	2
280	5-Methylthioadenosine	HMDB01173		Polyamine Metabolism	0.28428	-0.0649419	0.013368	0.783446	0.840293	0.840293	0.78208	0.198587	0.521925	0.0329671	0.224478	YES	18.5866	22.3385	NO	17.7581	22.8917	0.993522	0.993522	20.2381	20.4626	1.74741	1.09226	20.1858	20.3249	1.89396	1.10107	1.23672e+06	414170	3.69285e+06	8.91628	1.19269e+06	0.964403	0.188427	1.13952	-0.0355972	0.13952	-0.0221196	0.841703	-0.0304356	0.783446	1	19	4.19822e-05	1
281	Octadecanoylcarnitine	HMDB00848		Fatty Acid Oxidation and Synthesis	0.28268	0.055027	-0.0121043	0.784636	0.677056	0.677056	0.786448	0.109172	9.83741e-11	0.325219	1.85825e-06	YES	20.6073	23.1754	YES	21.0967	22.8376	0.993522	0.993522	21.8847	21.8913	1.48533	1.06455	21.9161	21.9672	1.39317	1.05126	3.87213e+06	1.78311e+06	8.40856e+06	4.71566	3.95736e+06	1.02201	0.115523	1.08337	0.0220093	0.0833678	0.045715	0.679663	0.0302642	0.784636	4	24	0.000138232	4
282	Glucosamine	HMDB01514		Amino-Sugar, Galactose, & Non-Glucose Metabolism	0.28197	-0.0497402	-0.110697	0.785162	0.757321	0.757321	0.789472	3.2163e-11	2.18271e-18	9.53535e-07	2.61663e-11	YES	19.0047	20.4466	NO	18.778	20.6179	0.993522	0.993522	19.7229	19.7257	1.37925	1.05215	19.6998	19.6979	1.23003	1.03171	865322	460765	1.62508e+06	3.52692	851593	0.984134	0.086066	1.06147	-0.0158661	0.0614718	0.0339172	0.759386	-0.0301885	0.785162	2	77	3.86144e-05	2
283	Palmitoylethanolamide	HMDB02100		Endocannabinoid Metabolism	0.27326	-0.0603841	-0.0444095	0.791647	0.971421	0.971421	0.79089	0.639179	0.148701	0.750895	0.075086	NO	17.0215	21.6405	YES	17.2323	21.188	0.993522	0.993522	19.2501	19.331	1.66582	1.08403	19.2056	19.2101	1.7355	1.08666	623522	229331	1.69528e+06	7.39226	604601	0.969655	0.167116	1.12281	-0.030345	0.122812	-0.00393237	0.97168	-0.0292557	0.791647	1	15	4.19822e-05	1
284	Lanosterin	HMDB01251		Cholesterol, Cortisol, Non-Gonadal Steroid Metabolism	0.27169	-0.0634954	0.0109712	0.792819	0.513221	0.513221	0.791147	0.976532	0.0117727	0.912518	0.0614422	NO	14.9237	16.9601	YES	14.9139	16.7632	0.993522	0.993522	15.8936	15.9419	1.31538	1.0443	15.8685	15.8386	1.3852	1.05035	60878.1	35573	104184	2.92875	59827.6	0.982745	0.0945124	1.0677	-0.0172552	0.0677045	-0.0717672	0.516507	-0.0290875	0.792819	3	24	-2.47834e-05	5
285	MHC(18:1/24:1)	HMDB04975		Glycosphingolipid Metabolism	0.27117	0.077008	0.359138	0.793207	0.360952	0.360952	0.789044	0.00207819	0.947769	0.0140448	0.924293	YES	14.6492	16.9982	YES	13.828	18.1658	0.993522	0.993522	15.7491	15.8237	1.42607	1.05772	15.7885	15.9969	1.75639	1.08862	55074.5	27468.5	110425	4.02006	56600.5	1.02771	0.146841	1.10714	0.0277088	0.107143	0.100275	0.364111	0.0290317	0.793207	5	3	3.4946e-05	5
286	CL(18:2/18:2/18:1/18:1)	HMDB10243		Cardiolipin Metabolism	0.27011	0.0546945	0.003748	0.793998	0.563479	0.563479	0.794893	0.140437	2.16657e-06	0.0977003	4.2907e-05	YES	20.5797	23.6328	NO	20.9211	23.7701	0.993522	0.993522	22.2049	22.1063	1.44695	1.06016	22.2341	22.3456	1.40148	1.0522	4.83452e+06	2.34349e+06	9.9734e+06	4.25579	4.9332e+06	1.02041	0.111767	1.08055	0.020413	0.0805507	0.0634089	0.566631	0.0289182	0.793998	6	28	0.000140096	6
287	PC(40:6)	HMDB08057		Phospholipid Metabolism	0.2679	0.0650361	0.161938	0.795644	0.723504	0.723504	0.793434	0.391518	0.16044	0.665806	0.52514	YES	21.0932	23.0547	NO	20.4203	23.7601	0.993522	0.993522	22.0063	22.0739	1.3675	1.05073	22.0356	22.0902	1.48503	1.06143	4.2126e+06	2.28103e+06	7.7798e+06	3.41065	4.29923e+06	1.02056	0.111777	1.08056	0.0205639	0.0805585	0.0388324	0.72581	0.0286819	0.795644	7	10	-9.38069e-06	7
288	2-Ketobutyric acid	HMDB00005		SAM, SAH, Methionine, Cysteine, Glutathione Metabolism	0.26458	0.0555598	0.0538849	0.798123	0.971418	0.971418	0.798295	0.158313	0.032718	0.665012	0.268578	YES	25.5698	25.9818	YES	25.5374	25.9839	0.993522	0.993522	25.7747	25.7758	1.06497	1.01	25.7798	25.7607	1.06382	1.00937	5.74079e+07	5.07448e+07	6.4946e+07	1.27986	5.76091e+07	1.0035	0.0196784	1.01373	0.00350338	0.0137335	-0.00393279	0.971677	0.0283264	0.798123	2	68	3.86144e-05	5
289	PG(36:2)	HMDB10619		Phospholipid Metabolism	0.26362	0.0591128	0.139317	0.798867	0.861353	0.861353	0.797889	0.979349	2.95216e-05	0.969918	4.27667e-05	NO	10.9981	16.5686	NO	10.7073	16.6104	0.993522	0.993522	13.7209	13.7834	2.03912	1.11925	13.7817	13.6588	2.20346	1.12648	13502.6	3341.24	54566.5	16.3312	14083.5	1.04302	0.236519	1.17815	0.0430186	0.178147	0.0191705	0.862586	0.0282197	0.798867	9	32	-2.38645e-05	9
290	11,12-Epoxyeicosatrienoic acid	HMDB04673		Eicosanoid and Resolvin Metabolism	0.26211	-0.0568007	-0.0498285	0.799971	0.982136	0.982136	0.799576	0.633445	0.0378659	0.448799	0.00844182	NO	14.2031	16.5706	NO	14.141	16.686	0.993522	0.993522	15.3961	15.3868	1.3544	1.04913	15.3713	15.4135	1.37219	1.04886	43121.8	23794.3	78148.7	3.28435	42385.2	0.982917	0.0975922	1.06999	-0.0170834	0.0699862	0.00245776	0.982298	-0.0280615	0.799971	1	18	4.19822e-05	1
291	SM(d18:1/18:1 OH)			Sphingomyelin Metabolism	0.26187	0.0620341	0.116164	0.800151	0.939311	0.939311	0.798335	0.415306	0.059012	0.0163276	0.0251132	NO	21.2028	23.1651	NO	21.2116	23.0798	0.993522	0.993522	22.1531	22.1839	1.1999	1.02923	22.1694	22.1457	1.2479	1.03395	4.66386e+06	3.26303e+06	6.66607e+06	2.04291	4.71688e+06	1.01137	0.0636246	1.04509	0.0113691	0.0450881	0.00835701	0.939859	0.0280358	0.800151	10	16	5.29431e-05	10
292	SM(d18:1/18:1)	HMDB12101		Sphingomyelin Metabolism	0.25756	0.0555984	0.067264	0.80337	0.836767	0.836767	0.803048	0.0662685	0.193966	0.115424	0.370339	YES	22.5353	24.0429	YES	22.4541	24.0956	0.993522	0.993522	23.2465	23.2891	1.25712	1.03684	23.2648	23.2748	1.2674	1.03637	9.95142e+06	6.35486e+06	1.55835e+07	2.45221	1.00788e+07	1.0128	0.0733538	1.05216	0.0128035	0.0521597	0.0226148	0.838206	0.0275749	0.80337	10	13	5.29431e-05	10
293	Hexose Disaccharide Pool	HMDB00258		Amino-Sugar, Galactose, & Non-Glucose Metabolism	0.25389	0.0468136	-0.0469457	0.806117	0.433218	0.433218	0.808949	0.055041	2.72586e-05	0.0185487	4.67053e-06	YES	17.0407	19.6882	YES	17.3941	19.6389	0.993522	0.993522	18.5306	18.3645	1.47871	1.0638	18.557	18.5165	1.33204	1.04417	378677	175914	815149	4.6338	385675	1.01848	0.108859	1.07838	0.0184806	0.0783753	0.0860219	0.436549	0.0271818	0.806117	2	47	3.86144e-05	1
294	Pyrophosphate	HMDB00250		Phosphate and Pyrophosphate Metabolism	0.25266	-0.055438	-0.0390668	0.807036	0.875449	0.875449	0.806447	0.132349	0.0896808	0.252893	0.0113636	YES	13.1601	17.9561	YES	13.0137	18.0084	0.993522	0.993522	15.5573	15.5581	1.88863	1.10576	15.5064	15.5111	1.97061	1.10768	48217.2	13866	167668	12.092	46547.1	0.965364	0.206893	1.1542	-0.0346364	0.1542	-0.0172046	0.87656	-0.0270505	0.807036	2	78	3.86144e-05	6
295	PI(38:5)	HMDB09796		Phospholipid Metabolism	0.24942	-0.0476184	-0.106582	0.809465	0.903752	0.903752	0.811481	0.129195	0.0167641	0.0480121	0.0035378	NO	21.9144	25.1997	YES	22.322	24.8972	0.993522	0.993522	23.6591	23.557	1.49922	1.06612	23.6313	23.6096	1.38307	1.05011	1.32463e+07	5.98963e+06	2.92948e+07	4.89092	1.29934e+07	0.980902	0.116223	1.08389	-0.0190981	0.0838934	-0.013273	0.904617	-0.0267033	0.809465	5	2	3.4946e-05	6
296	PE(34:1)	HMDB08927		Phospholipid Metabolism	0.24853	0.0514796	0.0734048	0.810136	0.784721	0.784721	0.810542	0.422815	0.00454341	0.656186	0.00047206	NO	18.8112	23.661	YES	19.6196	23.028	0.993522	0.993522	21.355	21.2361	1.85461	1.10259	21.4009	21.3238	1.80594	1.0932	2.68229e+06	799342	9.00078e+06	11.2602	2.76895e+06	1.03231	0.190732	1.14134	0.0323085	0.141343	0.0299845	0.786579	0.0266075	0.810136	9	23	-2.38645e-05	8
297	L-Cystine	HMDB00192		SAM, SAH, Methionine, Cysteine, Glutathione Metabolism	0.2462	0.0495536	0.0437757	0.811884	0.974991	0.974991	0.812817	1.74238e-05	0.680629	0.000133965	0.174679	YES	21.7067	24.2101	NO	21.5835	24.4859	0.993522	0.993522	22.9242	22.9584	1.46706	1.06247	22.9516	23.0347	1.41311	1.05351	7.9591e+06	3.75516e+06	1.68694e+07	4.49232	8.1117e+06	1.01917	0.115323	1.08322	0.0191733	0.0832174	0.00344103	0.975218	0.026358	0.811884	2	80	3.86144e-05	2
298	Creatine	HMDB00064		SAM, SAH, Methionine, Cysteine, Glutathione Metabolism	0.24526	-0.0522132	-0.0485544	0.812583	0.815858	0.815858	0.812508	0.516282	0.782203	0.114412	0.200192	YES	27.3529	28.8892	NO	26.5777	29.4709	0.993522	0.993522	28.0621	28.1211	1.29881	1.0422	28.0424	28.0243	1.30191	1.04058	2.80251e+08	1.6788e+08	4.67837e+08	2.78674	2.76451e+08	0.986442	0.0827615	1.05904	-0.0135582	0.0590432	-0.0255615	0.817469	-0.0262581	0.812583	1	25	4.19822e-05	1
299	Tetranor-PGEM			Eicosanoid and Resolvin Metabolism	0.24032	-0.042285	-0.124893	0.816292	0.683576	0.683576	0.820058	0.0518462	1.17144e-10	0.075464	2.35301e-06	YES	15.7433	17.751	NO	16.009	17.4456	0.993522	0.993522	16.7132	16.7471	1.40297	1.055	16.6925	16.7273	1.24152	1.03315	107442	55329.7	208636	3.77078	105915	0.985785	0.09044	1.06469	-0.0142154	0.0646949	-0.0447387	0.686143	-0.0257292	0.816292	4	21	0.000138232	4
300	Riboflavin	HMDB00244		Vitamin B2 (Riboflavin) Metabolism	0.23488	0.0450236	-0.0921301	0.820378	0.612827	0.612827	0.822201	1.83207e-06	1.72032e-19	0.000372421	1.89839e-12	YES	16.0573	19.9956	YES	16.2239	20.0575	0.993522	0.993522	18.1365	18.0264	2.14853	1.12854	18.1861	18.1407	1.85611	1.09772	288150	64361	1.29007e+06	20.0443	298245	1.03503	0.220293	1.16497	0.035033	0.16497	0.0555453	0.615779	0.0251471	0.820378	6	16	0.000140096	6
301	7-Dehydrocholesterol	HMDB00032		Cholesterol, Cortisol, Non-Gonadal Steroid Metabolism	0.23176	0.0471949	0.0312871	0.82273	0.92863	0.92863	0.823404	0.469939	0.264029	0.501303	0.086504	NO	20.1405	22.7647	NO	20.2003	22.6796	0.993522	0.993522	21.4248	21.4526	1.35709	1.04946	21.4456	21.44	1.32619	1.04348	2.81521e+06	1.54737e+06	5.12185e+06	3.31003	2.85607e+06	1.01452	0.0928529	1.06648	0.0145151	0.066477	0.00983148	0.929273	0.0248122	0.82273	5	24	3.4946e-05	5
302	Cotinine	HMDB01046		OTC and Prescription Pharmaceutical Metabolism	0.23003	0.0485974	-0.0110895	0.824027	0.808919	0.808919	0.824078	0.00408845	1.26471e-07	3.33224e-06	9.62219e-11	YES	10.1919	20.3763	YES	11.8918	19.3047	0.993522	0.993522	16.7364	15.2841	13.6697	1.5121	16.9198	15.5983	13.4775	1.48011	109185	648.742	1.83761e+07	28325.7	123982	1.13552	0.822129	1.76801	0.135521	0.768014	0.0265432	0.810586	0.0246278	0.824027	1	26	4.19822e-05	1
303	DHC(18:1/16:0)			Glycosphingolipid Metabolism	0.2274	0.0468232	0.0118012	0.826009	0.788165	0.788165	0.826481	0.498668	0.00319192	0.727917	0.00666776	NO	19.8658	25.2174	YES	21.0013	24.4579	0.993522	0.993522	22.524	22.5416	1.84751	1.10192	22.5655	22.7296	1.7869	1.09145	6.03116e+06	1.81089e+06	2.00867e+07	11.0922	6.20702e+06	1.02916	0.188536	1.13961	0.0291588	0.139607	0.0294931	0.789996	0.024346	0.826009	5	22	3.4946e-05	5
304	4-Pyridoxic acid	HMDB00017		Vitamin B6 (Pyridoxine) Metabolism	0.22339	0.0395045	-0.167224	0.829032	0.272572	0.272572	0.83243	3.05153e-06	5.23903e-19	7.77187e-05	9.95734e-13	YES	20.0869	25.8375	YES	21.1052	25.2943	0.993522	0.993522	23.3247	22.9622	2.91607	1.18438	23.3857	23.1997	2.0037	1.11046	1.05058e+07	1.28951e+06	8.55921e+07	66.3758	1.09595e+07	1.04319	0.28714	1.22022	0.0431858	0.220219	0.120429	0.27519	0.0239164	0.829032	6	8	0.000140096	6
305	N-Acetyl-L-aspartic acid	HMDB00812	997-55-7	Bioamines and Neurotransmitter Metabolism	0.2218	0.0486862	0.0616827	0.830228	0.673783	0.673783	0.829701	0.781231	0.0333451	0.789265	0.0371939	NO	18.421	20.5768	YES	18.7125	20.4613	0.993522	0.993522	19.5568	19.4989	1.27451	1.0391	19.5738	19.5869	1.29563	1.03982	771212	479403	1.24064e+06	2.58789	780373	1.01188	0.0789597	1.05626	0.0118794	0.0562561	0.0462065	0.67641	0.0237464	0.830228	6	25	0.000140096	6
306	Hexose Pool	HMDB00122		Glycolysis and Gluconeogenesis Metabolism	0.21367	0.0371184	-0.0526403	0.836361	0.409927	0.409927	0.840005	5.49468e-12	4.11308e-18	4.32688e-07	4.86164e-11	YES	22.3739	23.8338	YES	22.5527	23.6837	0.993522	0.993522	23.1263	23.1038	1.30877	1.04347	23.1407	23.1182	1.17919	1.02516	9.15581e+06	5.40309e+06	1.5515e+07	2.8715	9.24772e+06	1.01004	0.071084	1.05051	0.0100383	0.0505057	0.0904482	0.413226	0.0228763	0.836361	2	51	3.86144e-05	1
307	Ceramide(d18:1/22:2)			Ceramide Metabolism	0.21243	-0.0465578	-0.00329375	0.8373	0.710122	0.710122	0.836815	0.0191943	0.00203514	0.0359029	0.0165121	NO	16.424	21.4373	NO	16.9289	20.7586	0.993522	0.993522	18.8615	18.9307	1.56547	1.07344	18.8314	18.8438	1.61165	1.0746	476304	197869	1.14654e+06	5.79443	466468	0.97935	0.145695	1.10626	-0.0206505	0.106263	-0.0407986	0.712519	-0.0227432	0.8373	3	30	-2.47834e-05	3
308	1-Methyladenosine	HMDB03331		Purine Metabolism	0.20945	0.04965	0.0941464	0.83955	0.992853	0.992853	0.838071	0.352755	0.443134	0.484383	0.668314	NO	24.9745	26.5315	NO	25.0167	26.4143	0.993522	0.993522	25.72	25.753	1.18774	1.02758	25.7323	25.7155	1.23287	1.03206	5.52691e+07	3.94485e+07	7.74344e+07	1.96292	5.57432e+07	1.00858	0.0601111	1.04255	0.00857886	0.0425461	-0.000983158	0.992918	0.0224245	0.83955	2	32	3.86144e-05	2
309	SM(d18:1/20:0)	HMDB12102		Sphingomyelin Metabolism	0.20856	-0.041077	-0.0948362	0.840227	0.964279	0.964279	0.841381	0.510386	4.47114e-06	0.836225	2.84436e-05	NO	18.1777	22.0253	YES	18.5907	21.5858	0.993522	0.993522	20.1962	20.1015	1.65185	1.08259	20.1665	20.0882	1.54052	1.06731	1.20133e+06	449200	3.2128e+06	7.15227	1.17682e+06	0.979595	0.148123	1.10813	-0.0204053	0.108127	-0.00491574	0.964603	-0.0223285	0.840227	9	12	-2.38645e-05	9
310	Eicosapentaenoic acid	HMDB01999		Eicosanoid and Resolvin Metabolism	0.20831	0.0404687	-0.050336	0.840414	0.716798	0.716798	0.841802	0.357012	4.84995e-06	0.271071	2.66457e-06	YES	18.7309	22.0405	NO	18.6186	22.6438	0.993522	0.993522	20.531	20.3857	1.78268	1.09572	20.5647	20.6312	1.62015	1.07545	1.51507e+06	487900	4.70472e+06	9.6428	1.55093e+06	1.02367	0.168536	1.12392	0.0236714	0.123917	0.0398161	0.71915	0.0223021	0.840414	7	6	-9.38069e-06	7
311	Phenylacetylglutamine	HMDB06344		Urea Cycle	0.20789	0.0413156	-0.00641038	0.840729	0.925074	0.925074	0.84173	0.00190642	0.115759	0.0221329	0.0532902	YES	24.0015	28.6145	NO	23.6783	29.2325	0.993522	0.993522	26.1625	26.308	2.04402	1.11967	26.2051	26.4554	1.8735	1.09927	7.51108e+07	1.84992e+07	3.04966e+08	16.4853	7.73625e+07	1.02998	0.212696	1.15885	0.0299777	0.158852	0.0103227	0.92575	0.0222574	0.840729	6	24	0.000140096	6
312	SM(d18:1/26:0)	HMDB11698		Sphingomyelin Metabolism	0.20733	0.0494445	0.138255	0.841158	0.992854	0.992854	0.839623	0.201204	0.109573	0.0590048	0.144713	NO	16.3407	18.893	NO	16.3056	18.6965	0.993522	0.993522	17.5223	17.6168	1.31639	1.04442	17.5419	17.5011	1.4018	1.05224	188246	109833	322642	2.93757	190823	1.01368	0.0965838	1.06924	0.0136848	0.0692386	-0.000983148	0.992918	0.0221967	0.841158	10	20	5.29431e-05	10
313	Allantoin	HMDB00462		Purine Metabolism	0.2059	-0.0423151	-0.0272458	0.842236	0.615982	0.615982	0.842694	0.91886	0.00283083	0.92554	0.0015174	YES	14.0143	16.8354	YES	13.8069	16.7396	0.993522	0.993522	15.4164	15.4248	1.56117	1.07297	15.3892	15.2732	1.52144	1.06531	43732.7	18266	104705	5.73224	42916.1	0.981328	0.136583	1.0993	-0.0186721	0.0992986	-0.0550526	0.618919	-0.022044	0.842236	2	114	3.86144e-05	2
314	Ribose 5-phosphate	HMDB01548		Pentose Phosphate, Gluconate Metabolism	0.2056	0.0479999	0.0628845	0.842465	0.696693	0.696693	0.84119	0.741812	0.292942	0.56281	0.300861	NO	20.7533	21.4303	YES	20.67	21.4812	0.993522	0.993522	21.0726	21.0918	1.08564	1.01308	21.0783	21.0756	1.10245	1.01481	2.20543e+06	1.87738e+06	2.5908e+06	1.38001	2.21414e+06	1.00395	0.0283065	1.01981	0.00395174	0.0198144	0.0427849	0.699177	0.0220117	0.842465	2	75	3.86144e-05	5
315	B-Carotene	HMDB00561	7235-40-7	Vitamin A (Retinol), Carotenoid Metabolism	0.20256	0.0434559	0.0377984	0.844775	0.88605	0.88605	0.844601	0.930841	5.01174e-05	0.853413	1.21028e-05	NO	10.9861	16.1695	NO	11.2043	16.0608	0.993522	0.993522	13.653	13.5778	1.99215	1.11513	13.6962	13.6325	2.02562	1.11228	12881.1	3336.44	49730.4	14.9052	13272.7	1.0304	0.219742	1.16453	0.0304034	0.164525	0.0157297	0.887069	0.0216847	0.844775	10	32	5.29431e-05	6
316	PS(36:2)	HMDB12390		Phospholipid Metabolism	0.19746	-0.0403348	-0.0770288	0.848626	0.836791	0.836791	0.849156	0.245201	0.00409141	0.164922	8.24542e-05	NO	14.0948	19.243	NO	13.7839	19.8816	0.993522	0.993522	16.9149	16.6689	1.86544	1.10361	16.8786	16.8328	1.78644	1.09141	123561	36404.2	419383	11.5202	120492	0.975165	0.190141	1.14088	-0.0248349	0.140875	-0.0226115	0.83823	-0.0211403	0.848626	2	89	3.86144e-05	2
317	Dehydroascorbic acid	HMDB01264		Vitamin C (Ascorbate) Metabolism	0.19387	0.0438128	0.108995	0.851349	0.985708	0.985708	0.850523	0.019032	1.05689e-08	0.0114719	1.55038e-07	YES	17.8671	21.2659	YES	17.9923	21.3043	0.993522	0.993522	19.7274	19.5665	1.69268	1.08678	19.7606	19.6483	1.80679	1.09328	868027	309405	2.43523e+06	7.87069	888275	1.02333	0.175974	1.12973	0.0233271	0.129727	-0.00196619	0.985838	0.0207556	0.851349	2	106	3.86144e-05	5
318	Ceramide(d18:1/18:0 OH)			Ceramide Metabolism	0.19374	-0.047647	0.0528911	0.851446	0.805442	0.805442	0.849685	0.393608	0.154318	0.368398	0.0407549	YES	14.7352	18.5693	YES	14.8517	18.522	0.993522	0.993522	16.6006	16.6522	1.66261	1.0837	16.5656	16.6869	1.92637	1.10389	99374.6	36688	269170	7.33674	96996.4	0.976068	0.183801	1.13587	-0.0239323	0.135873	0.027036	0.807137	-0.0207419	0.851446	3	38	-2.47834e-05	3
319	SM(d18:1/20:1)			Sphingomyelin Metabolism	0.19314	-0.0396311	-0.0536345	0.851898	0.861345	0.861345	0.852351	0.0168634	0.108141	0.0654755	0.0051505	NO	18.474	22.0445	YES	18.9796	21.7601	0.993522	0.993522	20.3824	20.2592	1.45219	1.06076	20.3611	20.3699	1.41963	1.05424	1.36684e+06	657888	2.83978e+06	4.31651	1.34678e+06	0.985323	0.114237	1.0824	-0.0146765	0.0824027	-0.0191717	0.862577	-0.020678	0.851898	9	16	-2.38645e-05	9
320	Shikimate-3-phosphate	METPA0369		Microbiome Metabolism	0.19064	0.0376281	0.0290237	0.853794	0.740187	0.740187	0.854819	0.361474	0.40125	0.499209	0.452304	NO	20.7969	21.4316	YES	20.9279	21.2622	0.993522	0.993522	21.1039	21.1142	1.07281	1.01117	21.1078	21.0951	1.06269	1.00921	2.25381e+06	1.96377e+06	2.58669e+06	1.3172	2.25978e+06	1.00265	0.0207829	1.01451	0.00264814	0.0145099	0.0363984	0.742377	0.0204103	0.853794	2	38	3.86144e-05	2
321	SM(d18:1/16:1)	HMDB29216		Sphingomyelin Metabolism	0.18991	0.0456601	0.118814	0.854348	0.657523	0.657523	0.852852	0.0892709	0.000476549	0.00944946	1.19394e-05	YES	20.0259	22.8337	NO	19.8691	23.202	0.993522	0.993522	21.5538	21.4298	1.48536	1.06456	21.5799	21.5356	1.6364	1.07707	3.07855e+06	1.4176e+06	6.68558e+06	4.71611	3.13468e+06	1.01823	0.14007	1.10196	0.01823	0.101958	0.0486624	0.660244	0.0203321	0.854348	9	7	-2.38645e-05	9
322	Glycylproline	HMDB00721		Gamma-Glutamyl and other Dipeptides	0.1892	-0.0347321	-0.129761	0.85489	0.843792	0.843792	0.8571	3.6004e-05	5.91439e-18	0.00238348	4.0913e-11	YES	13.8662	17.5911	NO	13.9085	17.4626	0.993522	0.993522	15.7416	15.7287	1.78127	1.09558	15.7126	15.6855	1.51944	1.0651	54787.5	17670.6	169868	9.613	53699.9	0.980148	0.160068	1.11734	-0.019852	0.11734	0.0216286	0.845172	-0.0202557	0.85489	1	32	4.19822e-05	1
323	PC(38:5)	HMDB07989		Phospholipid Metabolism	0.17533	-0.0393411	-0.00930025	0.865422	0.798497	0.798497	0.864751	0.560789	0.841034	0.557007	0.807595	NO	22.4277	24.3409	NO	22.2831	24.4056	0.993522	0.993522	23.3468	23.3843	1.28896	1.04095	23.3324	23.3443	1.32553	1.0434	1.0668e+07	6.48656e+06	1.75448e+07	2.7048	1.0562e+07	0.990064	0.0843176	1.06019	-0.00993639	0.0601861	-0.028022	0.800247	-0.018771	0.865422	7	5	-9.38069e-06	7
324	Malonylcarnitine	HMDB02095		Fatty Acid Oxidation and Synthesis	0.17294	-0.0286335	-0.22541	0.867238	0.313634	0.313634	0.871108	0.000362776	6.27848e-11	5.82461e-05	1.93669e-10	YES	21.38	26.4521	YES	22.815	25.7702	0.993522	0.993522	24.2835	23.9161	2.24122	1.1361	24.2502	24.2926	1.50664	1.06374	2.04203e+07	4.19867e+06	9.93145e+07	23.6538	1.99538e+07	0.977157	0.204539	1.15232	-0.0228429	0.152318	0.110601	0.316553	-0.0185153	0.867238	4	2	0.000138232	4
325	Ceramide(d18:1/26:0)	HMDB04955		Ceramide Metabolism	0.17264	0.0333679	-0.083184	0.86747	0.743737	0.743737	0.8687	0.708546	3.32033e-07	0.502127	1.92493e-06	NO	12.0614	18.0697	YES	13.2209	17.3139	0.993522	0.993522	15.2197	15.0655	2.0067	1.11642	15.2533	15.2674	1.77644	1.09049	38159.3	9743.9	149440	15.3368	39056.5	1.02351	0.20214	1.1504	0.0235127	0.150404	0.0358829	0.745901	0.0184827	0.86747	3	10	-2.47834e-05	3
326	Uracil	HMDB00300		Pyrimidine Metabolism	0.17242	0.0319891	-0.0455373	0.867635	0.720148	0.720148	0.869486	0.655229	0.0731917	0.324095	0.00336471	NO	17.1409	20.2633	NO	17.9073	19.7893	0.993522	0.993522	18.8006	18.7021	1.41795	1.05677	18.8167	18.8483	1.29738	1.04003	456606	230297	905306	3.93103	461736	1.01123	0.0977324	1.07009	0.0112335	0.0700902	0.0393243	0.722477	0.0184595	0.867635	2	91	3.86144e-05	1
327	PE(18:0/18:0)	HMDB08991		Phospholipid Metabolism	0.17005	0.040761	0.153134	0.869439	0.982136	0.982136	0.868123	0.553347	5.19972e-08	0.943141	1.23562e-05	NO	17.1541	21.2106	NO	16.6279	21.5955	0.993522	0.993522	19.2295	19.1824	1.6716	1.08463	19.2598	19.1117	1.88984	1.10071	614709	224560	1.6827e+06	7.49332	627718	1.02116	0.181382	1.13397	0.0211629	0.133969	-0.00245773	0.982298	0.0182057	0.869439	9	19	-2.38645e-05	9
328	SM(d18:1/18:0)	HMDB01348		Sphingomyelin Metabolism	0.16524	0.0379299	0.0878121	0.873097	0.903754	0.903754	0.872231	0.000821349	0.329793	0.00607363	0.67212	YES	21.2481	22.7317	NO	20.8403	23.1009	0.993522	0.993522	21.9185	21.9899	1.25027	1.03595	21.9307	21.9706	1.29407	1.03963	3.96394e+06	2.55859e+06	6.14121e+06	2.40024	3.99766e+06	1.00851	0.0757608	1.05392	0.00850797	0.0539166	0.0132728	0.904618	0.0176913	0.873097	10	22	5.29431e-05	10
329	Glycerophosphocholine	HMDB00086		Phospholipid Metabolism	0.15821	-0.0336521	-0.0435707	0.878459	0.950006	0.950006	0.878416	0.592597	0.072494	0.889238	0.0977805	YES	22.1011	25.0726	NO	22.0895	25.3257	0.993522	0.993522	23.587	23.5869	1.51946	1.06838	23.5667	23.7076	1.5245	1.06563	1.2601e+07	5.55e+06	2.86099e+07	5.15494	1.24248e+07	0.98602	0.132355	1.09608	-0.0139799	0.0960814	0.0068821	0.950458	-0.0169379	0.878459	2	60	3.86144e-05	1
330	Ceramide(d18:1/16:2 OH)			Ceramide Metabolism	0.15783	-0.0318347	-0.106868	0.878743	0.992854	0.992854	0.879323	0.0997974	0.0433918	0.179306	0.000644917	NO	11.5671	17.422	YES	13.18	16.18	0.993522	0.993522	14.5428	14.4945	1.87439	1.10444	14.514	14.68	1.76757	1.08967	23868.9	6966.73	81778.1	11.7384	23396.3	0.980198	0.189441	1.14032	-0.0198025	0.140321	-0.000983098	0.992919	-0.0168979	0.878743	3	6	-2.47834e-05	3
331	L-Glutamic acid	HMDB00148		Bioamines and Neurotransmitter Metabolism	0.15249	-0.0340917	0.0184559	0.882816	0.822811	0.822811	0.882266	0.702281	0.0161986	0.87247	0.0117986	NO	22.402	25.6445	YES	22.4165	25.3175	0.993522	0.993522	24.0554	24.0233	1.44079	1.05944	24.0374	23.867	1.49614	1.06262	1.74336e+07	8.5218e+06	3.56651e+07	4.18516	1.72179e+07	0.987627	0.120904	1.08742	-0.0123728	0.087416	-0.0245797	0.824365	-0.0163263	0.882816	2	113	3.86144e-05	1
332	12-HETE	HMDB06111		Eicosanoid and Resolvin Metabolism	0.15106	-0.0351432	0.159487	0.883913	0.736966	0.736966	0.882998	0.454353	6.17966e-07	0.298625	5.83892e-06	NO	15.0358	20.0956	YES	14.6903	20.6628	0.993522	0.993522	17.6057	17.5657	1.92418	1.10903	17.5725	17.6766	2.16532	1.12352	199450	55298.2	719375	13.009	194914	0.977261	0.224775	1.16859	-0.0227388	0.168595	-0.0368669	0.739179	-0.0161724	0.883913	1	22	4.19822e-05	1
333	Nicotinamide N-oxide	HMDB02730		Vitamin B3 (Niacin, NAD+) Metabolism	0.15024	-0.0268112	-0.155534	0.884534	0.606547	0.606547	0.886709	1.67735e-08	6.72048e-20	5.36629e-06	6.815e-13	YES	16.0556	19.7372	NO	15.8769	20.3388	0.993522	0.993522	18.285	17.8964	2.28487	1.13957	18.253	18.1079	1.7369	1.08679	319398	63236.2	1.61324e+06	25.5114	312400	0.978089	0.223489	1.16755	-0.0219107	0.167554	0.0565296	0.609528	-0.0160852	0.884534	8	15	7.48914e-05	8
334	Arachidonic Acid	HMDB01043		Eicosanoid and Resolvin Metabolism	0.14424	0.0269925	-0.0452912	0.889119	0.982135	0.982135	0.890559	0.424245	0.041688	0.591508	0.0581556	YES	22.4458	25.0626	NO	22.4537	25.1345	0.993522	0.993522	23.8019	23.7542	1.4714	1.06297	23.817	23.7941	1.34244	1.0454	1.46251e+07	6.86031e+06	3.11782e+07	4.54472	1.47783e+07	1.01048	0.108922	1.07842	0.0104795	0.0784221	-0.00245787	0.982297	0.0154424	0.889119	1	29	4.19822e-05	4
335	cis-aconitic acid	HMDB00072		Krebs Cycle	0.14366	-0.0273921	-0.0937618	0.889564	0.900214	0.900214	0.89076	0.0608941	7.05087e-05	0.00770837	2.53951e-06	YES	18.2864	20.3404	YES	18.1338	20.5824	0.993522	0.993522	19.4513	19.3134	1.54832	1.07157	19.434	19.3581	1.41803	1.05407	716841	304294	1.6887e+06	5.54954	708308	0.988096	0.125361	1.09078	-0.0119036	0.0907806	0.0137634	0.90111	-0.0153799	0.889564	2	66	3.86144e-05	2
336	Vitamin D3	HMDB14315	67-97-0	Vitamin D (Calciferol) Metabolism	0.14165	0.029517	0.0305675	0.891095	0.882513	0.882513	0.891266	0.348601	0.235701	0.0966018	0.228697	NO	21.5658	23.8705	NO	21.4644	23.9319	0.993522	0.993522	22.7124	22.7182	1.29784	1.04208	22.7235	22.6981	1.28731	1.03881	6.87268e+06	4.12297e+06	1.14562e+07	2.77864	6.92577e+06	1.00772	0.0809559	1.05772	0.00772489	0.0577186	-0.0162214	0.883563	0.0151654	0.891095	5	8	3.4946e-05	5
337	L-Lysine	HMDB00182		Lysine Metabolism	0.14057	-0.0297671	-0.0303165	0.891926	0.840257	0.840257	0.891931	0.802428	0.731198	0.562323	0.479414	NO	27.902	28.5134	YES	28.0176	28.4485	0.993522	0.993522	28.2133	28.2077	1.07778	1.01191	28.21	28.2331	1.07774	1.01135	3.11198e+08	2.68707e+08	3.60407e+08	1.34126	3.10505e+08	0.997773	0.0236017	1.01649	-0.0022271	0.016494	0.0221246	0.841667	-0.0150491	0.891926	2	43	3.86144e-05	2
338	PE(36:1)	HMDB08993		Phospholipid Metabolism	0.13843	-0.0258401	-0.124543	0.893554	0.94288	0.94288	0.894969	0.40419	0.00234242	0.685048	0.000245611	NO	19.7311	25.5015	YES	21.0021	24.3406	0.993522	0.993522	22.747	22.6163	1.89362	1.10623	22.7232	22.6714	1.62203	1.07564	7.03944e+06	2.01393e+06	2.46054e+07	12.2176	6.92425e+06	0.983637	0.179664	1.13262	-0.0163633	0.13262	-0.00786466	0.943396	-0.0148209	0.893554	9	20	-2.38645e-05	9
339	Ceramide(d18:1/26:1 OH)			Ceramide Metabolism	0.13667	-0.0303843	0.0302396	0.894904	0.819345	0.819345	0.894458	0.615774	0.00191443	0.216292	0.00512219	NO	13.9091	18.3309	YES	13.9563	18.3071	0.993522	0.993522	16.0242	16.12	1.75357	1.09287	15.9995	16.1317	1.84717	1.09693	66643	22165	200375	9.04016	65515.4	0.983079	0.185007	1.13682	-0.0169206	0.136822	-0.0250687	0.820928	-0.0146319	0.894904	3	27	-2.47834e-05	3
340	CoQ10H2	HMDB13111		Ubiquinone and Dolichol Metabolism	0.1352	-0.0284199	0.0604468	0.896098	0.557435	0.557435	0.896169	0.034783	0.148025	0.0196428	0.0269881	YES	10.9571	16.0933	YES	10.6477	16.1293	0.993522	0.993522	13.3384	13.5252	2.20605	1.13326	13.306	13.3885	2.18301	1.1249	10357.7	2196.74	48836.8	22.2315	10127.4	0.977765	0.247801	1.1874	-0.022235	0.187396	-0.0643939	0.560606	-0.0144647	0.896098	10	21	5.29431e-05	10
341	Tiglylcarnitine	HMDB02366	64191-86-2	Branch Chain Amino Acid Metabolism	0.13303	0.028358	0.0427556	0.897687	0.925073	0.925073	0.897631	0.304308	0.105744	0.227824	0.0370422	NO	21.3505	24.7364	YES	21.857	24.088	0.993522	0.993522	23.0437	23.0434	1.45985	1.06164	23.0592	22.9725	1.46656	1.05943	8.64662e+06	4.11911e+06	1.81505e+07	4.40641	8.73989e+06	1.01079	0.119933	1.08668	0.0107865	0.0866847	-0.0103229	0.925748	0.0142423	0.897687	2	63	3.86144e-05	2
342	Ceramide(d18:1/20:1)			Ceramide Metabolism	0.13299	0.0284509	0.0318227	0.897715	0.781275	0.781275	0.897625	0.494441	0.240353	0.343492	0.0747007	NO	15.1872	19.0438	YES	15.5234	18.979	0.993522	0.993522	17.0991	17.1155	1.60935	1.07814	17.1186	17.2512	1.62388	1.07583	140387	55244.7	356751	6.45765	142301	1.01363	0.151328	1.11059	0.0136299	0.110592	0.030477	0.783159	0.0142384	0.897715	3	7	-2.47834e-05	3
343	PI(38:4)	HMDB09793		Phospholipid Metabolism	0.13114	0.0260689	0.00131374	0.899129	0.819314	0.819314	0.899764	0.16991	0.292224	0.289889	0.0986556	NO	26.6892	28.8207	NO	26.8849	28.5992	0.993522	0.993522	27.7468	27.7549	1.24938	1.03583	27.7551	27.7421	1.21614	1.02994	2.25219e+08	1.45574e+08	3.48439e+08	2.39355	2.2653e+08	1.00582	0.066263	1.047	0.00582106	0.0470012	0.0250732	0.820897	0.0140405	0.899129	5	34	3.4946e-05	5
344	CL(18:2/18:2/18:2/22:6)	HMDB58815		Cardiolipin Metabolism	0.128	-0.0270729	-0.0313723	0.901539	0.964278	0.964278	0.901555	0.828467	0.133265	0.837321	0.0454661	NO	18.7762	21.7299	NO	18.5942	22.0581	0.993522	0.993522	20.2625	20.2531	1.5205	1.0685	20.2462	20.3261	1.51875	1.06503	1.25786e+06	553276	2.85973e+06	5.16872	1.24368e+06	0.98872	0.1319	1.09574	-0.0112804	0.0957356	-0.00491586	0.964602	-0.0137034	0.901539	6	29	0.000140096	6
345	SM(d18:1/18:0 OH)			Sphingomyelin Metabolism	0.12509	-0.0278681	-0.00718748	0.903761	0.939315	0.939315	0.903336	0.895372	0.0711538	0.602019	0.161286	YES	21.2951	22.4086	NO	20.8887	22.8111	0.993522	0.993522	21.8	21.8519	1.25809	1.03697	21.7908	21.8499	1.2863	1.03868	3.65132e+06	2.32817e+06	5.72643e+06	2.45962	3.62803e+06	0.993622	0.0757717	1.05392	-0.00637793	0.0539246	-0.0083565	0.939863	-0.0133926	0.903761	10	19	5.29431e-05	10
346	Thiamine	HMDB00235		Vitamin B1 (Thiamine) Metabolism	0.12493	0.0248189	-0.0440031	0.903882	0.641403	0.641403	0.904493	0.00400679	1.33122e-18	0.0136284	1.88573e-11	YES	16.6094	20.208	YES	16.9322	19.5423	0.993522	0.993522	18.4369	18.4087	1.96856	1.11304	18.4612	18.2372	1.81207	1.09376	354871	94089.6	1.33844e+06	14.2252	360887	1.01695	0.201461	1.14986	0.0169519	0.149863	-0.0511214	0.644213	0.0133757	0.903882	6	14	0.000140096	6
347	O-acetylserine	HMDB03011		Microbiome Metabolism	0.12361	0.0241899	-0.0123387	0.904894	0.96785	0.96785	0.905651	0.190533	0.275017	0.346656	0.181845	NO	15.166	17.8205	NO	15.5736	17.461	0.993522	0.993522	16.5117	16.4933	1.3728	1.05138	16.5228	16.5173	1.30864	1.04138	93436.9	50212	173872	3.46276	94155.8	1.00769	0.0929875	1.06658	0.00769411	0.0665765	-0.00442407	0.968141	0.0132342	0.904894	2	33	3.86144e-05	2
348	PI(36:1)			Phospholipid Metabolism	0.12181	-0.0262074	-0.0137409	0.906277	0.86134	0.86134	0.906146	0.645698	0.221161	0.787536	0.0699623	NO	22.249	25.3594	NO	22.3061	25.2227	0.993522	0.993522	23.78	23.8042	1.46988	1.0628	23.7654	23.7644	1.48688	1.06163	1.44039e+07	6.77028e+06	3.06446e+07	4.52635	1.42592e+07	0.989956	0.12314	1.0891	-0.0100439	0.089103	-0.0191724	0.862572	-0.0130409	0.906277	8	17	7.48914e-05	8
349	Dimethyl-L-arginine	HMDB01539		Nitric Oxide, Superoxide, Peroxide Metabolism	0.12128	-0.0268116	-0.0103993	0.906678	0.950005	0.950005	0.906327	0.106211	0.334777	0.154359	0.159333	NO	23.8153	25.6205	NO	23.72	25.5879	0.993522	0.993522	24.7055	24.7179	1.2157	1.03136	24.698	24.6539	1.23526	1.03236	2.7359e+07	1.8657e+07	4.01197e+07	2.15038	2.72161e+07	0.994777	0.0640055	1.04536	-0.00522308	0.0453641	-0.00688224	0.950457	-0.0129848	0.906678	2	94	3.86144e-05	2
350	Azelaic acid	HMDB00784	123-99-9	Nitric Oxide, Superoxide, Peroxide Metabolism	0.11316	0.0256575	0.0894539	0.912903	0.808904	0.808904	0.912392	0.522348	0.00106129	0.427036	0.000593735	NO	19.0987	21.7854	YES	19.1569	21.5714	0.993522	0.993522	20.4508	20.4421	1.44678	1.06014	20.4644	20.3642	1.51825	1.06497	1.43316e+06	694873	2.95588e+06	4.25385	1.44681e+06	1.00952	0.123878	1.08966	0.00952144	0.0896603	-0.0265454	0.810571	0.0121151	0.912903	4	19	0.000138232	4
351	Ceramide(d18:1/23:0) or Ceramide(d18:1/22:1 OH)	HMDB00950		Ceramide Metabolism	0.10274	0.0224207	0.0659988	0.920899	0.971421	0.971421	0.920689	0.355022	0.269503	0.274512	0.0865807	NO	18.3192	22.9	NO	18.6187	22.3754	0.993522	0.993522	20.531	20.6096	1.64764	1.08215	20.5471	20.497	1.69527	1.08283	1.51512e+06	569373	4.03176e+06	7.08105	1.53217e+06	1.01126	0.161722	1.11862	0.0112585	0.118622	-0.00393249	0.971679	0.0109991	0.920899	3	20	-2.47834e-05	3
352	SM(d18:1/24:0 OH)			Sphingomyelin Metabolism	0.10148	0.0249498	0.0871531	0.921863	0.84028	0.84028	0.920929	0.1981	0.766729	0.334333	0.946392	YES	18.2808	19.5763	YES	18.2942	19.5689	0.993522	0.993522	18.9102	18.9285	1.17385	1.02567	18.916	18.9315	1.22957	1.03165	492666	359840	674521	1.8745	494640	1.00401	0.0579422	1.04098	0.00400725	0.0409799	-0.0221214	0.84169	0.0108647	0.921863	10	28	5.29431e-05	10
353	LysoPC(24:1)	HMDB10406		Phospholipid Metabolism	0.10127	0.0185578	-0.0982361	0.922024	0.857836	0.857836	0.923236	0.297043	6.01922e-06	0.080778	9.76297e-07	NO	14.3348	18.4036	YES	14.9758	17.7135	0.993522	0.993522	16.3564	16.3692	1.75154	1.09267	16.3714	16.3447	1.49828	1.06285	83902.6	27968.8	251697	8.9992	84779.9	1.01046	0.155176	1.11356	0.0104558	0.113558	0.0196621	0.859098	0.0108423	0.922024	9	10	-2.38645e-05	9
354	Ceramide(d18:1/24:2)			Ceramide Metabolism	0.10107	0.0212117	0.03548	0.922182	0.974991	0.974991	0.922251	0.298007	0.0358296	0.471861	0.00257417	NO	18.565	22.7149	YES	18.6771	22.6914	0.993522	0.993522	20.6316	20.64	1.73211	1.09074	20.6484	20.6843	1.7156	1.08477	1.62456e+06	553513	4.76811e+06	8.61427	1.64361e+06	1.01172	0.17171	1.12639	0.0117206	0.126393	0.00344098	0.975218	0.0108202	0.922182	3	32	-2.47834e-05	3
355	Ceramide(d18:1/20:0)	HMDB04951		Ceramide Metabolism	0.10083	-0.023821	0.120309	0.922363	0.928631	0.928631	0.921658	0.194043	0.237939	0.324726	0.0622813	NO	17.4753	21.713	YES	17.1171	21.6941	0.993522	0.993522	19.5165	19.5942	1.61289	1.07851	19.5001	19.4056	1.78368	1.09116	749976	293863	1.91404e+06	6.51337	741485	0.988678	0.166526	1.12235	-0.0113224	0.122353	-0.00983133	0.929275	-0.0107949	0.922363	3	28	-2.47834e-05	3
356	N-acetylserine	HMDB02931		Microbiome Metabolism	0.10028	0.0231525	0.062602	0.922782	0.700136	0.700136	0.922217	0.40097	0.0800282	0.724061	0.342946	YES	18.3189	19.341	NO	17.8217	19.6693	0.993522	0.993522	18.8086	18.83	1.19973	1.02921	18.8147	18.7455	1.23646	1.03252	459157	321334	656092	2.04178	461096	1.00422	0.0621011	1.04399	0.00422489	0.0439851	-0.0422743	0.702598	0.0107364	0.922782	2	54	3.86144e-05	2
357	Indoxyl sulfate	HMDB00682		Microbiome Metabolism	0.09882	0.022044	0.0624305	0.923906	0.847298	0.847298	0.92356	0.00766385	0.0517726	0.049511	0.259869	YES	26.4713	29.9111	YES	26.6098	29.7202	0.993522	0.993522	28.0376	28.1912	1.58856	1.07592	28.0523	28.165	1.66318	1.07971	2.75525e+08	1.11223e+08	6.82539e+08	6.13665	2.78351e+08	1.01025	0.152934	1.11183	0.0102548	0.111828	0.021137	0.848649	0.0105798	0.923906	6	19	0.000140096	6
358	9-HETE	HMDB10222		Eicosanoid and Resolvin Metabolism	0.098477	-0.0204355	-0.027017	0.924169	0.767559	0.767559	0.924318	0.370426	0.360981	0.341733	0.552653	NO	14.0234	16.252	NO	13.8595	16.2342	0.993522	0.993522	15.1071	15.1377	1.32875	1.04597	15.0987	15.0468	1.31409	1.04204	35293.2	20218.1	61608.7	3.04721	35088.8	0.994208	0.0879393	1.06285	-0.00579179	0.062851	-0.0324429	0.769548	-0.0105431	0.924169	1	27	4.19822e-05	1
359	3-Hydroxy-cis-5-tetradecenoylcarnitine	HMDB13330		Fatty Acid Oxidation and Synthesis	0.09458	-0.017697	-0.13967	0.927162	0.932192	0.932192	0.928112	0.357155	0.0302627	0.619545	0.00382858	NO	20.4616	25.0522	YES	21.6963	23.8041	0.993522	0.993522	22.712	22.7569	1.73618	1.09115	22.6979	22.7502	1.52287	1.06546	6.87059e+06	2.33018e+06	2.02581e+07	8.69382	6.80383e+06	0.990284	0.15558	1.11387	-0.00971572	0.113869	0.00933952	0.932804	-0.0101258	0.927162	4	26	0.000138232	4
360	Urea	HMDB00294		Urea Cycle	0.094407	-0.0266713	0.0779798	0.927294	0.893125	0.893125	0.925815	0.169336	0.00082433	0.625563	0.0240463	YES	24.9562	26.0828	YES	24.672	26.3216	0.993522	0.993522	25.5181	25.5195	1.17083	1.02525	25.5121	25.4968	1.28228	1.0382	4.80537e+07	3.52762e+07	6.54595e+07	1.85563	4.7852e+07	0.995802	0.0649517	1.04605	-0.00419751	0.0460499	0.014747	0.894082	-0.0101074	0.927294	2	57	3.86144e-05	2
361	MHC(18:2/16:0)			Glycosphingolipid Metabolism	0.090582	0.0189069	-0.0134319	0.930233	0.760735	0.760735	0.930331	0.51057	5.31918e-09	0.795347	7.66542e-07	NO	11.8427	17.5001	NO	12.4081	17.0808	0.993522	0.993522	14.7549	14.6714	1.91749	1.10842	14.7727	14.7445	1.88296	1.1001	27648.9	7718.3	99045.5	12.8325	27991.3	1.01238	0.20248	1.15067	0.0123848	0.150674	0.033425	0.762775	0.00969773	0.930233	5	21	3.4946e-05	5
362	MHC(18:1/16:0)	HMDB04971		Glycosphingolipid Metabolism	0.089181	-0.0193603	-0.00177935	0.931309	0.94288	0.94288	0.931157	0.0754235	0.543372	0.0733008	0.328554	YES	17.7771	21.1015	YES	17.6367	21.2154	0.993522	0.993522	19.3432	19.4393	1.53269	1.06985	19.3313	19.4261	1.56378	1.06973	665090	287999	1.53592e+06	5.33308	659614	0.991767	0.13764	1.1001	-0.0082332	0.100104	-0.0078647	0.943396	-0.00954786	0.931309	5	32	3.4946e-05	5
363	Citric acid	HMDB00094		Krebs Cycle	0.084245	-0.0197063	0.0823067	0.935102	0.690215	0.690215	0.934561	0.0103956	7.06515e-08	0.00467449	2.20321e-07	YES	16.8202	19.791	YES	16.8523	19.5077	0.993522	0.993522	18.4016	18.3056	1.61296	1.07852	18.388	18.18	1.76732	1.08964	346287	135673	883849	6.51455	343040	0.990623	0.165023	1.12118	-0.00937678	0.121184	-0.0437481	0.69274	-0.0090194	0.935102	5	16	3.4946e-05	5
364	Kynurenic acid	HMDB00715		Tryptophan, Kynurenine, Serotonin, Melatonin Metabolism	0.083508	-0.0152693	-0.110104	0.935669	0.996427	0.996427	0.936687	0.355825	1.33569e-07	0.797211	3.71299e-05	YES	17.4317	20.5803	NO	17.7467	20.2572	0.993522	0.993522	18.999	19.006	1.54413	1.07111	18.9894	19.0019	1.36553	1.04809	523910	223583	1.22765e+06	5.4908	520446	0.993388	0.120054	1.08678	-0.00661193	0.0867755	-0.000491541	0.996459	-0.00894044	0.935669	2	31	3.86144e-05	2
365	Linoleylcarnitine	HMDB06469	36816-10-1	Fatty Acid Oxidation and Synthesis	0.074778	-0.0148174	-0.0519614	0.942382	0.847301	0.847301	0.942765	0.897654	0.0033068	0.996944	0.0117861	NO	17.2771	20.1238	NO	17.3244	20.0038	0.993522	0.993522	18.6952	18.7005	1.4398	1.05933	18.6874	18.6641	1.37465	1.04914	424430	207747	867115	4.1739	422144	0.994614	0.108181	1.07787	-0.00538644	0.0778681	-0.0211365	0.848653	-0.00800581	0.942382	4	29	0.000138232	4
366	Dehydroepiandrosterone sulfate	HMDB01032		Cholesterol, Cortisol, Non-Gonadal Steroid Metabolism	0.073352	0.0146944	-0.036131	0.943479	0.767559	0.767559	0.943789	0.0102428	7.95783e-10	0.0199994	2.10097e-07	YES	15.0498	18.2687	YES	15.4842	17.7279	0.993522	0.993522	16.6945	16.6593	1.58267	1.07529	16.7043	16.606	1.50736	1.06382	106062	43127.5	260833	6.04796	106780	1.00677	0.1376	1.10007	0.00676919	0.100074	0.0324429	0.769548	0.00785321	0.943479	4	20	0.000138232	4
367	DHC(18:1/24:0)			Glycosphingolipid Metabolism	0.069641	0.0177961	0.369181	0.946354	0.950009	0.950009	0.945572	0.744676	0.000717393	0.699227	0.00103459	NO	12.0471	17.9334	YES	11.6559	18.0162	0.993522	0.993522	14.8454	14.9903	1.93734	1.11023	14.8624	14.836	2.47084	1.1461	29438.8	8053.74	107607	13.3612	29787.3	1.01184	0.247915	1.18749	0.0118384	0.18749	0.00688179	0.950461	0.00745311	0.946354	5	12	3.4946e-05	5
368	Creatinine	HMDB00562		SAM, SAH, Methionine, Cysteine, Glutathione Metabolism	0.069446	-0.0168131	0.0098632	0.946484	0.706713	0.706713	0.945901	0.989319	0.815358	0.972148	0.904198	NO	27.517	28.2603	NO	27.4183	28.388	0.993522	0.993522	27.8822	27.8887	1.10427	1.01581	27.8798	27.9031	1.13299	1.019	2.47387e+08	2.03681e+08	3.00473e+08	1.47521	2.46975e+08	0.998334	0.0353456	1.0248	-0.00166621	0.0248023	0.0413014	0.709133	-0.00743497	0.946484	2	72	3.86144e-05	1
369	SM(d18:1/16:0 OH)			Sphingomyelin Metabolism	0.068808	0.0154752	0.0704054	0.946975	0.889588	0.889588	0.946698	4.56716e-06	0.12845	8.76026e-05	0.227698	YES	20.8447	22.5916	YES	20.5351	22.8293	0.993522	0.993522	21.6599	21.7182	1.3554	1.04926	21.6667	21.6822	1.40363	1.05244	3.31341e+06	1.82567e+06	6.0135e+06	3.29386	3.32904e+06	1.00472	0.101243	1.0727	0.00471704	0.0726973	0.0152381	0.890576	0.00736663	0.946975	10	38	5.29431e-05	10
370	Aspartylglycosamine	HMDB00489	2776-93-4	Amino-Sugar, Galactose, & Non-Glucose Metabolism	0.068772	0.013519	-0.029018	0.947002	0.882515	0.882515	0.947399	0.467686	0.688683	0.190791	0.262512	NO	13.8762	16.8123	NO	14.2093	16.4267	0.993522	0.993522	15.2653	15.3443	1.41497	1.05642	15.2721	15.318	1.34676	1.0459	39384.5	19946.3	77765.6	3.89875	39569.7	1.0047	0.102282	1.07347	0.00470356	0.0734702	-0.0162211	0.883565	0.00736296	0.947002	2	104	3.86144e-05	2
371	THC 18:1/16:0			Glycosphingolipid Metabolism	0.067253	-0.0130289	-0.134759	0.948172	0.978564	0.978564	0.948642	0.202848	0.00711405	0.346243	0.000106878	NO	12.9145	21.0392	NO	13.9217	20.2221	0.993522	0.993522	16.9723	16.9768	2.3261	1.1428	16.9565	17.0719	2.01464	1.11137	128582	24580.4	672623	27.3642	127176	0.989061	0.245542	1.18554	-0.0109386	0.185538	0.00294928	0.978758	-0.00720019	0.948172	5	37	3.4946e-05	5
372	Benzoic acid	HMDB01870		Microbiome Metabolism	0.067203	-0.0155767	0.0280087	0.94821	0.826308	0.826308	0.947814	0.345292	0.0474358	0.243294	0.0067679	NO	20.0148	22.8953	NO	19.9522	23.347	0.993522	0.993522	21.5163	21.455	1.41644	1.05659	21.5085	21.6496	1.50457	1.06352	2.99947e+06	1.51599e+06	5.93462e+06	3.91469	2.98325e+06	0.994592	0.119167	1.08611	-0.0054083	0.0861075	0.0240865	0.827834	-0.00719483	0.94821	5	25	3.4946e-05	8
373	THC 18:1/18:0			Glycosphingolipid Metabolism	0.06626	0.0129487	-0.0653138	0.948802	1	1	0.949233	0.712993	0.00510791	0.428077	0.000190244	NO	9.72379	16.1541	NO	10.0507	15.8548	0.993522	0.993522	12.8949	12.939	2.19485	1.13235	12.9096	12.9527	1.93757	1.10486	7616.67	1631.6	35556.4	21.7924	7694.6	1.01023	0.229893	1.17275	0.0102311	0.172748	0	1	0.00711248	0.948802	5	9	3.4946e-05	5
374	PE(P-16:0/20:4)	HMDB11352		Plasmalogen Metabolism	0.065836	0.0140774	0.0153311	0.949262	0.925074	0.925074	0.94922	0.733147	0.000293987	0.316049	0.00248461	NO	22.6133	26.3706	NO	22.144	26.5169	0.993522	0.993522	24.3504	24.492	1.68172	1.08566	24.3609	24.3305	1.69764	1.08305	2.13889e+07	7.72169e+06	5.92465e+07	7.67273	2.15459e+07	1.00734	0.165256	1.12136	0.00734445	0.121365	0.0103226	0.92575	0.00704846	0.949262	9	29	-2.38645e-05	9
375	Cholestenone	HMDB00921		Cholesterol, Cortisol, Non-Gonadal Steroid Metabolism	0.063646	0.0129704	0.00293593	0.950948	0.829792	0.829792	0.951132	0.961201	0.0770014	0.812252	0.192572	NO	20.6368	22.878	YES	20.8953	22.4861	0.993522	0.993522	21.6954	21.7574	1.30234	1.04265	21.7004	21.6907	1.2773	1.03759	3.3961e+06	2.02359e+06	5.69952e+06	2.81654	3.40776e+06	1.00343	0.0804029	1.05731	0.00343214	0.0573133	-0.0235958	0.831289	0.00681398	0.950948	5	27	3.4946e-05	5
376	Gamma-Aminobutyric acid	HMDB00112		GABA, Glutamate, Arginine, Ornithine, Proline Metabolism	0.062039	0.011477	-0.0502676	0.952185	0.808891	0.808891	0.952874	0.989734	0.188977	0.861227	0.125977	YES	16.1423	17.8779	YES	16.2559	17.8186	0.993522	0.993522	17.002	17.0101	1.31185	1.04385	17.0065	17.0372	1.22251	1.03075	131250	77099.1	223434	2.89801	131660	1.00312	0.0757834	1.05393	0.00312013	0.0539332	0.0265473	0.810558	0.00664195	0.952185	2	101	3.86144e-05	2
377	Ceramide(d18:1/25:0)	HMDB04957		Ceramide Metabolism	0.061872	-0.0127246	-0.0171599	0.952313	0.753918	0.753918	0.952449	0.89644	0.00675637	0.653339	0.00159167	YES	17.1634	20.4871	NO	17.0484	20.5709	0.993522	0.993522	18.7636	18.8253	1.69998	1.08752	18.7539	18.8096	1.65013	1.07843	445045	157302	1.25913e+06	8.00454	442050	0.993271	0.16284	1.11949	-0.0067291	0.119489	-0.0344086	0.756008	-0.0066241	0.952313	3	16	-2.47834e-05	3
378	Tiglylglycine	HMDB00959		Branch Chain Amino Acid Metabolism	0.059474	0.0123074	0.0205387	0.954159	0.847289	0.847289	0.954262	0.091991	4.93692e-07	0.0564031	2.27327e-06	YES	15.7037	19.0381	YES	16.119	18.4292	0.993522	0.993522	17.4331	17.3709	1.64349	1.08172	17.442	17.2741	1.60771	1.07421	176969	66833.5	468597	7.01141	178054	1.00613	0.153324	1.11213	0.00613329	0.112129	0.0211383	0.84864	0.00636739	0.954159	6	17	0.000140096	6
379	Cysteamine	HMDB02991		SAM, SAH, Methionine, Cysteine, Glutathione Metabolism	0.05908	-0.013888	0.0274759	0.954463	0.83676	0.83676	0.954065	0.199353	0.00210084	0.220423	0.0246527	YES	20.0213	21.1794	NO	19.787	21.5472	0.993522	0.993522	20.6041	20.6003	1.20403	1.02979	20.6004	20.6671	1.24978	1.03418	1.59384e+06	1.10763e+06	2.29349e+06	2.07063	1.58974e+06	0.997425	0.0643863	1.04564	-0.00257536	0.0456401	-0.0226158	0.838199	-0.0063252	0.954463	2	70	3.86144e-05	2
380	3-methylphenylacetic acid	HMDB02222		Microbiome Metabolism	0.057947	-0.0112779	-0.0851764	0.955335	0.726858	0.726858	0.955718	0.765718	0.0137086	0.38362	0.00339171	NO	17.9577	21.7095	YES	18.67	20.7342	0.993522	0.993522	19.754	19.8336	1.76709	1.0942	19.7448	19.7021	1.61192	1.07463	884215	289689	2.69888e+06	9.31648	878555	0.9936	0.166278	1.12216	-0.00640029	0.12216	-0.0383416	0.729141	-0.0062039	0.955335	6	27	0.000140096	6
381	Ceramide(d18:1/22:1)	HMDB11775		Ceramide Metabolism	0.052673	-0.0110428	-0.0254768	0.959397	0.840294	0.840294	0.959437	0.00712098	2.0521e-14	0.0804814	4.71768e-09	YES	17.2057	20.168	YES	17.1157	20.5193	0.993522	0.993522	18.7588	18.6869	1.68792	1.08629	18.7504	18.8175	1.67081	1.08046	443565	158982	1.23756e+06	7.78424	441008	0.994236	0.163474	1.11998	-0.0057642	0.119981	0.0221195	0.841703	-0.0056392	0.959397	3	36	-2.47834e-05	3
382	Docosahexaenoic acid	HMDB02183		Fatty Acid Oxidation and Synthesis	0.05243	0.0102475	-0.0368259	0.959584	0.87192	0.87192	0.959912	0.00605215	0.659514	0.0040238	0.634398	YES	24.3087	26.1801	NO	23.6867	26.7877	0.993522	0.993522	25.154	25.2444	1.50136	1.06636	25.16	25.2372	1.41069	1.05324	3.7334e+07	1.68343e+07	8.27965e+07	4.91832	3.74897e+07	1.00417	0.119135	1.08608	0.00417296	0.0860832	-0.0176962	0.873062	0.00561324	0.959584	7	2	-9.38069e-06	7
383	SM(d18:1/16:1 OH)	HMDB13463		Sphingomyelin Metabolism	0.047617	-0.00996255	-0.00620784	0.963292	0.822818	0.822818	0.963335	1.09134e-06	0.277243	1.24398e-05	0.34237	YES	23.3711	25.4693	YES	23.0891	25.6533	0.993522	0.993522	24.2778	24.4202	1.53079	1.06964	24.2717	24.3712	1.51565	1.0647	2.03402e+07	8.82916e+06	4.68587e+07	5.30727	2.02541e+07	0.995767	0.132716	1.09636	-0.00423292	0.0963558	-0.0245786	0.824373	-0.00509793	0.963292	10	25	5.29431e-05	10
384	PS(34:2)	HMDB12358		Phospholipid Metabolism	0.047521	0.0104794	0.0778377	0.963367	0.939315	0.939315	0.963236	0.481318	0.000720171	0.634458	0.000212183	NO	12.1289	17.0143	YES	12.4706	16.5761	0.993522	0.993522	14.5291	14.5716	1.85905	1.10301	14.5385	14.5234	1.95029	1.10595	23643.2	7012.89	79710.7	11.3663	23797.4	1.00652	0.202763	1.1509	0.00651909	0.1509	-0.00835646	0.939863	0.00508738	0.963367	2	90	3.86144e-05	8
385	THC 18:1/22:0			Glycosphingolipid Metabolism	0.047447	-0.0121841	0.150954	0.963408	0.843787	0.843787	0.962865	0.223869	0.581135	0.0859149	0.197552	YES	13.146	15.4222	NO	11.8935	16.5008	0.993522	0.993522	14.1487	14.2841	1.45168	1.0607	14.1422	14.1971	1.67022	1.0804	18163.3	8748.37	37710.7	4.31059	18081	0.995469	0.140269	1.10211	-0.00453099	0.102111	0.0216292	0.845168	-0.00508176	0.963408	5	29	3.4946e-05	5
386	PI(36:0)	HMDB09808		Phospholipid Metabolism	0.043858	0.00944623	0.018776	0.966188	0.942879	0.942879	0.966137	0.557803	0.137436	0.525435	0.059058	NO	18.7112	22.194	NO	18.776	22.2762	0.993522	0.993522	20.4664	20.4526	1.46455	1.06218	20.4716	20.5261	1.48254	1.06116	1.44878e+06	685841	3.06041e+06	4.46228	1.45401e+06	1.00361	0.122104	1.08832	0.00361067	0.0883207	0.00786486	0.943395	0.00469548	0.966188	8	21	7.48914e-05	8
387	Oleic acid	HMDB02066		Fatty Acid Oxidation and Synthesis	0.041037	0.00774471	-0.0665307	0.968361	0.764138	0.764138	0.968743	0.0449802	0.0272991	0.193241	0.0954639	YES	20.0608	23.108	NO	20.2047	22.876	0.993522	0.993522	21.4672	21.5844	1.58413	1.07545	21.4724	21.5404	1.43111	1.05553	2.89923e+06	1.17677e+06	7.14287e+06	6.06989	2.90957e+06	1.00357	0.130729	1.09485	0.0035692	0.0948471	-0.0329349	0.766152	0.00439345	0.968361	4	17	0.000138232	4
388	Vitamin K2	HMDB30017		Microbiome Metabolism	0.039315	-0.0089685	0.0435101	0.969688	0.822822	0.822822	0.969494	0.538662	0.320904	0.180958	0.135688	NO	21.6528	23.8188	YES	21.8084	23.7661	0.993522	0.993522	22.7942	22.7358	1.30833	1.04341	22.7907	22.7872	1.35938	1.04737	7.27335e+06	4.29506e+06	1.23169e+07	2.86768	7.25584e+06	0.997593	0.0906505	1.06485	-0.00240739	0.0648502	-0.0245781	0.824376	-0.00420913	0.969688	5	28	3.4946e-05	5
389	20-Hydroxyeicosatetraenoic acid	HMDB05998		Eicosanoid and Resolvin Metabolism	0.037876	-0.00797619	-0.00514533	0.970797	0.964274	0.964274	0.970814	0.0738876	0.0134465	0.000755446	2.49888e-05	YES	17.4712	19.3874	YES	17.3976	19.6239	0.993522	0.993522	18.5807	18.4293	1.3575	1.04951	18.5771	18.5107	1.35296	1.04663	392043	215359	713681	3.31391	391088	0.997565	0.0958314	1.06868	-0.00243491	0.0686811	0.00491644	0.964598	-0.00405509	0.970797	1	16	4.19822e-05	1
390	Octulose-monophosphate			Pentose Phosphate, Gluconate Metabolism	0.033818	-0.00671	-0.0158415	0.973925	0.978527	0.978527	0.974094	0.586191	0.713125	0.441943	0.562223	NO	19.937	20.4642	YES	19.985	20.4162	0.993522	0.993522	20.1871	20.2006	1.08036	1.0123	20.1864	20.2006	1.07002	1.01025	1.19379e+06	1.02596e+06	1.38907e+06	1.35392	1.19317e+06	0.999481	0.0229686	1.01605	-0.000518532	0.016048	-0.00295434	0.978722	-0.00362063	0.973925	2	119	3.86144e-05	1
391	MHC(18:1/20:0)	HMDB04973		Glycosphingolipid Metabolism	0.032851	0.00734731	0.0560924	0.974672	0.985708	0.985708	0.974551	0.621216	0.259791	0.501585	0.0815455	NO	12.9901	16.4459	YES	13.0839	16.7557	0.993522	0.993522	14.734	14.718	1.56888	1.0738	14.7388	14.9198	1.64446	1.07787	27251.2	11272.8	65878.1	5.84399	27341.6	1.00331	0.14919	1.10895	0.00331442	0.108947	0.0019663	0.985837	0.00351675	0.974672	5	13	3.4946e-05	5
392	Hypoxanthine	HMDB00157		Purine Metabolism	0.031006	0.00626684	-0.0279725	0.976092	0.953574	0.953574	0.976202	0.833876	0.00592301	0.189487	0.000157671	NO	19.9026	22.6554	YES	20.0539	22.643	0.993522	0.993522	21.3056	21.279	1.51333	1.0677	21.3094	21.3484	1.45844	1.05854	2.59202e+06	1.15071e+06	5.83861e+06	5.0739	2.59876e+06	1.0026	0.125173	1.09064	0.00259981	0.0906387	-0.0063904	0.953994	0.00331956	0.976092	1	11	4.19822e-05	1
393	Gluconic acid	HMDB00625		Microbiome Metabolism	0.021813	0.00470301	0.00881148	0.98318	0.875445	0.875445	0.983153	0.261962	0.000677344	0.344328	0.00332852	YES	20.9828	22.8221	NO	21.0478	22.8901	0.996282	0.996282	21.9728	21.9024	1.26331	1.03765	21.9744	21.9689	1.27339	1.03711	4.11588e+06	2.60318e+06	6.50758e+06	2.49985	4.1204e+06	1.0011	0.0748713	1.05327	0.00109985	0.0532671	0.0172052	0.876556	0.00233532	0.98318	2	41	3.86144e-05	2
394	Cytosine	HMDB00630		Pyrimidine Metabolism	0.021011	-0.00384365	-0.112694	0.983798	0.536556	0.536556	0.984054	0.152873	0.00382836	0.00751249	8.12825e-06	NO	18.9281	22.2731	YES	19.631	21.8947	0.996282	0.996282	20.7471	20.6006	1.62191	1.07946	20.7444	20.7629	1.41519	1.05375	1.7599e+06	682077	4.54089e+06	6.65744	1.75663e+06	0.998143	0.133694	1.0971	-0.00185709	0.0970989	0.0678375	0.539789	-0.00224949	0.983798	2	36	3.86144e-05	2
395	Cysteine	HMDB00574		SAM, SAH, Methionine, Cysteine, Glutathione Metabolism	0.014302	-0.00288354	-0.0260076	0.988971	0.903761	0.903761	0.989024	0.85752	0.138878	0.70262	0.0586291	NO	17.7828	19.9441	NO	18.0076	19.8779	0.998291	0.998291	18.9121	18.8635	1.35984	1.0498	18.9109	18.9427	1.32118	1.04288	493313	270077	901066	3.33633	492876	0.999114	0.092658	1.06633	-0.000885908	0.066333	-0.0132718	0.904626	-0.00153116	0.988971	2	115	3.86144e-05	2
396	1-Methylnicotinamide	HMDB00699		Vitamin B3 (Niacin, NAD+) Metabolism	0.0094176	-0.00173774	-0.123697	0.992737	0.493244	0.493244	0.992845	1.71885e-06	6.24207e-18	0.000248532	1.34092e-11	YES	20.8645	24.2204	NO	20.8708	24.3575	0.998291	0.998291	22.6029	22.5424	1.81352	1.09869	22.6014	22.6141	1.549	1.0682	6.37028e+06	1.9836e+06	2.0458e+07	10.3136	6.36369e+06	0.998966	0.165822	1.1218	-0.00103389	0.121805	0.0752058	0.496562	-0.00100826	0.992737	8	26	7.48914e-05	8
397	Uric acid	HMDB00289		Purine Metabolism	0.0065793	0.0015202	0.0267004	0.994926	0.730223	0.730223	0.994889	0.698903	0.11289	0.793869	0.12875	NO	25.4288	26.8376	YES	25.4632	26.8729	0.998291	0.998291	26.1615	26.1332	1.19265	1.02825	26.1618	26.168	1.22833	1.03149	7.50553e+07	5.31392e+07	1.0601e+08	1.99495	7.50754e+07	1.00027	0.0601307	1.04256	0.000267862	0.0425602	0.0378498	0.732483	0.00070439	0.994926	2	46	3.86144e-05	1
398	2,3-Diphosphoglyceric acid	HMDB01294		Glycolysis and Gluconeogenesis Metabolism	0.0040327	-0.000809973	-0.015714	0.99689	0.795052	0.795052	0.996906	0.0146476	0.794789	0.13735	0.960509	YES	17.8458	19.1368	NO	17.7457	19.2447	0.998291	0.998291	18.4605	18.4913	1.21875	1.03177	18.4603	18.4952	1.19461	1.02717	360712	244774	531564	2.17165	360654	0.99984	0.0594321	1.04206	-0.000160223	0.0420555	-0.0285119	0.79683	-0.000431747	0.99689	6	9	0.000140096	6
399	Xanthosine	HMDB00299		Purine Metabolism	0.0022158	-0.000478419	0.0148631	0.998291	0.808879	0.808879	0.998288	0.583399	0.571004	0.873155	0.803135	YES	16.991	18.7543	YES	17.0938	18.6515	0.998291	0.998291	17.8863	17.8727	1.2737	1.03899	17.8862	17.8727	1.28506	1.03853	242284	150798	389272	2.58141	242256	0.999884	0.0775948	1.05526	-0.000115734	0.0552573	-0.0265489	0.810547	-0.000237228	0.998291	2	110	3.86144e-05	2
[truncated: 16 more columns]

## Sheet: Table S6 Stats Males
Table S6. Metabolite statistics. Males
PLSDA Rank	MRM Name	HMDB number	CAS Number	Pathway Name	PLSDA VIP Score	Log Space Z-Score	Linear Z Score	Student's ttest p	Kruskal-Wallis p	Mann-Whitney U test p	Welch's ttest p	D'Agostino & Pearson omnibus p	D'Agostino & Pearson omnibus p (Linear)	Shapiro-Wilk normality p	Shapiro-Wilk normality p (Linear)	Control Outliers	Control Low Outlier Threshold	Control High Outlier Threshold	Case Outliers	Case Low Outlier Threshold	Case High Outlier Threshold	FDR	q-Value	Log2 Control Mean	Log2 Control Median	Control SD*	Control SEM*	Log2 Case Mean	Log2 Case Median	Case SD*	Case SEM*	Linear Control Mean (Geomean)	2.50% Threshold#	97.50% Threshold+	Hi/Lo Ratio	Linear Case Mean (Geomean)	Fold Change	Log2 SEM	Linear SEM	Percent Difference (Case/Control -1)	Standard Error of the Difference (%)	Spearman_r	Spearman_p	Pearson_r	Pearson_p	kNN Cluster (of 10)	MDA Rank in kNN Cluster	Mean MDA/kNN Cluster	K-Means Cluster (of 10)
11	Betaine	HMDB00043		1-Carbon, Folate Metabolism	2.2131	-1.02765	-0.845103	0.0270779	0.0472218	0.0472218	0.0212211	0.636248	0.928334	0.945381	0.993914	NO	22.9413	24.3448	NO	22.5097	24.3753	0.836193	0.836193	23.6317	23.6431	1.17171	1.03702	23.3967	23.4425	1.31438	1.05866	1.29971e+07	9.52702e+06	1.7731e+07	1.86113	1.10439e+07	0.849722	0.097537	1.06995	-0.150278	0.0699453	-0.309896	0.0458014	-0.341065	0.0270779	9	1	-2.19457e-05	9
44	Dimethylglycine	HMDB00092		1-Carbon, Folate Metabolism	1.6532	-0.446481	-0.468455	0.103457	0.102832	0.102832	0.115279	0.959682	0.747665	0.994234	0.958254	NO	26.7203	28.19	YES	26.8827	27.7479	0.911483	0.911483	27.4163	27.4551	1.20864	1.04443	27.2942	27.3153	1.14941	1.02946	1.79111e+08	1.23543e+08	2.59673e+08	2.10189	1.6458e+08	0.918873	0.0754216	1.05367	-0.0811271	0.0536689	-0.254763	0.103479	-0.254778	0.103457	9	2	-2.19457e-05	9
30	Myoinositol	HMDB00211		Amino-Sugar, Galactose, & Non-Glucose Metabolism	1.8086	-0.443039	-0.431774	0.073868	0.356332	0.356332	0.0939189	0.0388523	0.00055551	0.00279507	4.13289e-05	YES	21.9994	23.6035	YES	22.2704	23.2525	0.836193	0.836193	23.0425	22.8014	1.70236	1.12981	22.7024	22.7614	1.32774	1.06089	8.63937e+06	3.04525e+06	2.45099e+07	8.04856	6.82524e+06	0.790016	0.195647	1.14524	-0.209984	0.145238	-0.144051	0.362747	-0.278723	0.073868	7	29	-0.000130437	7
29	Deoxycholic acid	HMDB00626		Bile Salt Metabolism	1.8139	-0.580891	-0.539126	0.0729829	0.0394092	0.0394092	0.0723499	0.000484286	0.201989	0.0137755	0.162029	YES	18.3155	22.8491	YES	17.468	22.5084	0.836193	0.836193	20.6727	20.5823	2.17953	1.19571	20.0198	19.9882	2.234	1.18247	1.67153e+06	363013	7.69669e+06	21.2023	1.06307e+06	0.635987	0.353501	1.27766	-0.364013	0.277657	-0.321701	0.0377532	-0.279548	0.0729829	10	5	-1.18466e-05	10
13	CL(18:2/18:2/18:2/20:4)	HMDB58812		Cardiolipin Metabolism	2.0705	-0.788232	-0.583854	0.0394218	0.0316929	0.0316929	0.0346021	0.946694	0.176396	0.796404	0.269287	NO	16.1624	18.9838	YES	15.8074	18.3828	0.836193	0.836193	17.4959	17.5731	1.35194	1.07163	17.153	17.0951	1.49422	1.08735	184838	102357	333785	3.26099	145736	0.788453	0.156704	1.11474	-0.211547	0.114737	-0.335502	0.0298499	-0.319095	0.0394218	7	1	-0.000130437	7
18	Ceramide(d18:1/24:1)	HMDB04953		Ceramide Metabolism	2.0105	-0.644699	-0.543417	0.0458392	0.0669337	0.0669337	0.0457296	0.843491	0.0458748	0.795734	0.0598539	NO	23.2478	26.4673	NO	22.7408	26.1945	0.836193	0.836193	24.7786	24.8576	1.43865	1.08702	24.4403	24.4676	1.44718	1.08012	2.87813e+07	1.41098e+07	5.87084e+07	4.16082	2.27656e+07	0.790983	0.163871	1.12029	-0.209017	0.120289	-0.286129	0.0662124	-0.309845	0.0458392	2	54	-2.86659e-05	2
21	Ceramide(d18:1/16:2 OH)			Ceramide Metabolism	1.965	-0.735171	-0.571905	0.0512487	0.0790238	0.0790238	0.0457931	0.600266	0.124914	0.841066	0.415946	NO	14.0897	16.7078	NO	13.1128	16.7916	0.836193	0.836193	15.3367	15.3987	1.38304	1.07723	14.9928	14.9522	1.52882	1.09255	41382.8	21917	78137.3	3.56515	32604.7	0.787882	0.166814	1.12258	-0.212118	0.122576	-0.2743	0.0787623	-0.302832	0.0512487	2	6	-2.86659e-05	2
26	Ceramide(d18:1/16:0)	HMDB04949		Ceramide Metabolism	1.8701	-0.632748	-0.51025	0.0641851	0.0811793	0.0811793	0.0612856	0.774995	0.00657098	0.629589	0.0242245	NO	22.0251	26.6227	YES	22.0615	25.3538	0.836193	0.836193	24.1452	24.3239	1.63594	1.11955	23.6958	23.7077	1.74224	1.12273	1.85533e+07	7.07027e+06	4.8686e+07	6.88601	1.35881e+07	0.732384	0.233307	1.17553	-0.267616	0.175526	-0.272349	0.0810005	-0.288203	0.0641851	2	26	-2.86659e-05	2
28	Ceramide(d18:1/24:2)			Ceramide Metabolism	1.8229	-0.514109	-0.458458	0.0715057	0.108563	0.108563	0.0787329	0.45537	0.00228717	0.378975	0.00101221	NO	19.3802	23.251	NO	19.3627	23.0977	0.836193	0.836193	21.4775	21.3156	1.74728	1.13659	21.0636	21.2302	1.56307	1.09761	2.92001e+06	978032	8.718e+06	8.91382	2.19171e+06	0.750583	0.228406	1.17154	-0.249417	0.17154	-0.250609	0.109425	-0.280941	0.0715057	2	7	-2.86659e-05	2
36	Ceramide(d18:1/18:1)	HMDB11774		Ceramide Metabolism	1.7726	-0.574335	-0.471937	0.0800306	0.0747945	0.0747945	0.0786341	0.862583	0.0956659	0.95405	0.0818459	NO	18.7682	21.317	NO	18.3579	21.2204	0.836193	0.836193	20.0456	20.0426	1.45595	1.09	19.7343	19.7892	1.48716	1.08627	1.08222e+06	518263	2.25985e+06	4.36044	872198	0.805935	0.172373	1.12691	-0.194065	0.12691	-0.278258	0.0743711	-0.273189	0.0800306	2	62	-2.86659e-05	2
43	Ceramide(d18:1/16:1)			Ceramide Metabolism	1.6698	-0.538821	-0.472626	0.0999189	0.164547	0.164547	0.0982983	0.787729	0.131692	0.323727	0.0534811	NO	17.2817	19.8793	NO	16.4508	19.8406	0.911483	0.911483	18.3907	18.5805	1.4773	1.09365	18.0874	18.1457	1.51072	1.08984	343687	159957	738450	4.61655	278515	0.810376	0.179123	1.1322	-0.189624	0.132196	-0.217072	0.167321	-0.257337	0.0999189	2	48	-2.86659e-05	2
47	Ceramide(d18:1/18:0)	HMDB04950		Ceramide Metabolism	1.6057	-0.501118	-0.450334	0.114094	0.142683	0.142683	0.114351	0.871893	0.0657171	0.660663	0.123911	NO	18.09	22.0481	NO	18.0709	21.4495	0.911483	0.911483	20.0242	20.0691	1.5685	1.10879	19.6988	19.7602	1.56935	1.09853	1.06634e+06	441309	2.57659e+06	5.8385	851006	0.798066	0.20143	1.14984	-0.201934	0.149837	-0.228931	0.144754	-0.247467	0.114094	2	43	-2.86659e-05	2
5	Dehydroepiandrosterone sulfate	HMDB01032		Cholesterol, Cortisol, Non-Gonadal Steroid Metabolism	2.484	0.770125	0.774641	0.0123417	0.0106846	0.0106846	0.0135115	0.631818	0.0418289	0.828393	0.0616588	NO	15.4787	17.7028	NO	15.7013	18.1619	0.836193	0.836193	16.7096	16.5908	1.3671	1.07437	17.057	16.9316	1.32623	1.06064	107177	58067.8	197819	3.40668	136359	1.27228	0.133883	1.09724	0.272278	0.0972429	0.398688	0.00891634	0.38282	0.0123417	10	1	-1.18466e-05	1
6	Androsterone sulfate	HMDB02759		Cholesterol, Cortisol, Non-Gonadal Steroid Metabolism	2.3875	0.754469	0.805732	0.0165122	0.0169103	0.0169103	0.0173043	0.600063	0.418078	0.565966	0.193359	NO	24.8375	27.8205	YES	26.1869	27.342	0.836193	0.836193	26.3723	26.329	1.35414	1.07203	26.7023	26.7645	1.33347	1.06184	8.6869e+07	4.79516e+07	1.57372e+08	3.28189	1.09195e+08	1.257	0.132526	1.09621	0.257004	0.0962111	0.373045	0.014966	0.367948	0.0165122	1	3	5.8918e-05	1
12	Lathosterol	HMDB01170		Cholesterol, Cortisol, Non-Gonadal Steroid Metabolism	2.189	-0.610206	-0.525341	0.0288976	0.0382321	0.0382321	0.0347152	0.340669	6.82755e-05	0.754484	0.00124714	YES	17.3021	19.9459	NO	16.9188	19.4317	0.836193	0.836193	18.5845	18.624	1.59311	1.11275	18.1746	18.1752	1.41383	1.07488	393095	157795	979267	6.20594	295859	0.752641	0.186036	1.13763	-0.247359	0.137634	-0.323648	0.0365441	-0.337363	0.0288976	2	29	-2.86659e-05	2
41	24,25-Dihydrolanosterol	HMDB06839		Cholesterol, Cortisol, Non-Gonadal Steroid Metabolism	1.7381	-0.504287	-0.503727	0.0863258	0.135891	0.135891	0.0917691	0.385104	0.423814	0.723248	0.539613	NO	19.6751	21.9159	NO	19.8982	21.5631	0.840098	0.840098	20.7989	20.7955	1.24876	1.05229	20.6373	20.7307	1.21023	1.04059	1.82434e+06	1.18034e+06	2.81972e+06	2.3889	1.631e+06	0.894019	0.0932784	1.06679	-0.105981	0.0667917	-0.232897	0.137732	-0.26787	0.0863258	2	4	-2.86659e-05	2
3	11-HETE	HMDB03876		Eicosanoid and Resolvin Metabolism	2.5394	0.84126	0.878364	0.0103813	0.0214642	0.0214642	0.0103843	0.364762	0.000975193	0.229727	0.00892965	YES	14.9877	16.6994	YES	14.8061	17.0338	0.836193	0.836193	15.7412	15.8435	1.31928	1.06563	16.0775	15.92	1.32518	1.06046	54773.2	31820.7	94281.6	2.9629	69151.6	1.26251	0.124835	1.09038	0.262507	0.0903833	0.359156	0.019497	0.391356	0.0103813	1	1	5.8918e-05	1
4	5-HETE	HMDB11134		Eicosanoid and Resolvin Metabolism	2.5296	0.738652	0.712139	0.0107079	0.0163547	0.0163547	0.0131512	0.544675	0.130996	0.420968	0.0671771	NO	15.4203	18.325	NO	16.3878	18.1876	0.836193	0.836193	16.9567	16.8727	1.35251	1.07173	17.2785	17.2877	1.26882	1.0509	127200	70380.2	229892	3.26643	158985	1.24988	0.122956	1.08896	0.249878	0.0889641	0.374958	0.0144182	0.389843	0.0107079	4	2	-1.73879e-05	4
14	9-HETE	HMDB10222		Eicosanoid and Resolvin Metabolism	2.062	0.60166	0.647386	0.0402848	0.0747828	0.0747828	0.044432	0.482215	0.45661	0.146273	0.311259	YES	14.3188	15.7015	NO	14.0084	16.1569	0.836193	0.836193	14.904	15.0102	1.30292	1.06259	15.1337	15.0826	1.24897	1.04745	30658.3	18252	51497.6	2.82148	35949.2	1.17258	0.110195	1.07937	0.172577	0.0793741	0.27827	0.0743589	0.317783	0.0402848	1	6	5.8918e-05	1
27	11,12-Epoxyeicosatrienoic acid	HMDB04673		Eicosanoid and Resolvin Metabolism	1.8313	0.573644	0.580337	0.0701576	0.0748063	0.0748063	0.070738	0.678106	0.00251404	0.922738	0.0302708	YES	13.9292	16.1086	NO	13.8388	16.8079	0.836193	0.836193	15.0842	15.0189	1.43012	1.08554	15.3803	15.3233	1.42499	1.07664	34738.4	17229.7	70039.3	4.06503	42652	1.2278	0.159285	1.11673	0.227804	0.116734	0.278247	0.0743834	0.282233	0.0701576	1	10	5.8918e-05	1
34	8,9-Epoxyeicosatrienoic acid	HMDB02232		Eicosanoid and Resolvin Metabolism	1.7753	0.54744	0.647587	0.0795576	0.164427	0.164427	0.0809349	0.345114	0.253387	0.354996	0.54379	NO	12.9671	15.6227	NO	13.0404	16.0248	0.836193	0.836193	14.2502	14.2949	1.36567	1.07411	14.4964	14.5326	1.35134	1.0648	19487.3	10579.8	35894.4	3.39273	23112.4	1.18602	0.137271	1.09982	0.186022	0.099823	0.217134	0.167198	0.273602	0.0795576	9	4	-2.19457e-05	10
2	9-Hexadecenoylcarnitine	HMDB13207		Fatty Acid Oxidation and Synthesis	2.5446	0.735957	0.706465	0.0102105	0.0050293	0.0050293	0.0128378	0.536331	0.0119292	0.544808	0.0210416	YES	18.0108	19.3077	YES	18.2111	19.6231	0.836193	0.836193	18.6619	18.6593	1.39201	1.07883	19.0131	18.9171	1.2896	1.05446	414759	216899	793112	3.65659	529067	1.2756	0.133556	1.09699	0.2756	0.0969944	0.438091	0.00371122	0.392163	0.0102105	4	1	-1.73879e-05	4
35	Myristoylcarnitine	HMDB05066		Fatty Acid Oxidation and Synthesis	1.7733	0.504032	0.363089	0.0799096	0.0297466	0.0297466	0.0867712	0.0240678	3.43497e-06	0.171651	0.000265283	YES	23.9071	26.429	NO	24.3788	26.8122	0.836193	0.836193	25.2986	25.1681	1.45506	1.08985	25.5713	25.5955	1.35942	1.06612	4.12711e+07	1.9788e+07	8.60776e+07	4.34999	4.98589e+07	1.20808	0.154729	1.11321	0.208083	0.113212	0.339436	0.0278667	0.273295	0.0799096	4	4	-1.73879e-05	4
38	Docosahexaenoic acid	HMDB02183		Fatty Acid Oxidation and Synthesis	1.7637	0.491142	0.578807	0.081628	0.0431873	0.0431873	0.0901228	0.0062982	0.0704604	0.0151565	0.170121	YES	24.1772	25.9279	YES	24.0948	26.6543	0.836193	0.836193	24.8593	25.0526	1.64687	1.12126	25.2128	25.3745	1.47734	1.08477	3.04357e+07	1.1448e+07	8.09167e+07	7.06821	3.88861e+07	1.27765	0.202596	1.15077	0.277648	0.150767	0.315767	0.0416407	0.271809	0.081628	3	1	-4.37317e-05	3
48	Suberylcarnitine		102636-81-7	Fatty Acid Oxidation and Synthesis	1.6024	-0.54953	-0.506406	0.114872	0.255233	0.255233	0.109453	0.440935	0.325749	0.166262	0.0886399	YES	20.8986	21.4906	YES	20.9037	21.545	0.911483	0.911483	21.2446	21.1946	1.09884	1.02186	21.1699	21.2244	1.11713	1.02336	2.48461e+06	2.0655e+06	2.98876e+06	1.44699	2.35919e+06	0.949522	0.0456445	1.03214	-0.0504781	0.0321442	-0.177684	0.260268	-0.246953	0.114872	4	3	-1.73879e-05	4
51	L-Palmitoylcarnitine	HMDB00222		Fatty Acid Oxidation and Synthesis	1.544	0.412756	0.366643	0.129141	0.108521	0.108521	0.142646	0.119292	0.0150745	0.552536	0.19311	YES	20.42	22.8082	NO	20.7626	23.0052	0.911483	0.911483	21.5661	21.6141	1.44742	1.08854	21.7863	21.8839	1.307	1.05741	3.10482e+06	1.50407e+06	6.40921e+06	4.26124	3.61679e+06	1.1649	0.146514	1.10689	0.164896	0.106891	0.25064	0.10938	0.237958	0.129141	1	11	5.8918e-05	1
53	2-Octenoylcarnitine	HMDB13324		Fatty Acid Oxidation and Synthesis	1.5217	-0.494323	-0.434328	0.134943	0.369623	0.369623	0.132204	0.706838	0.245629	0.608681	0.0460723	NO	26.8286	30.1283	YES	27.1363	30.0929	0.911483	0.911483	28.6707	28.4785	1.61919	1.11691	28.327	28.6146	1.68329	1.1147	4.27317e+08	1.66159e+08	1.09895e+09	6.61381	3.36736e+08	0.788023	0.223568	1.16762	-0.211977	0.167618	-0.140116	0.376142	-0.234513	0.134943	6	2	-8.33809e-05	6
54	Octadecanoylcarnitine	HMDB00848		Fatty Acid Oxidation and Synthesis	1.5052	0.405198	0.373001	0.139336	0.206343	0.206343	0.152316	0.901106	0.683877	0.627893	0.496731	NO	21.2132	22.9315	NO	21.3078	23.0451	0.911483	0.911483	22.029	22.0723	1.31181	1.06424	22.1877	22.1765	1.22232	1.04275	4.27954e+06	2.51403e+06	7.28492e+06	2.89771	4.77704e+06	1.11625	0.108243	1.07791	0.116249	0.0779145	0.197354	0.21029	0.231978	0.139336	4	28	-1.73879e-05	1
19	L-Proline	HMDB00162		GABA, Glutamate, Arginine, Ornithine, Proline Metabolism	1.9967	0.837668	0.922061	0.0474322	0.0855204	0.0855204	0.0398972	0.17872	0.0462456	0.158395	0.0403658	NO	27.5874	28.3205	NO	27.3604	28.6988	0.836193	0.836193	27.9643	27.9539	1.1181	1.02594	28.0993	28.0296	1.18684	1.03636	2.61883e+08	2.10419e+08	3.25933e+08	1.54897	2.87552e+08	1.09802	0.0634072	1.04493	0.0980205	0.0449306	0.268543	0.0855082	0.307713	0.0474322	9	10	-2.19457e-05	1
20	L-Lysine	HMDB00182		Lysine Metabolism	1.9894	-0.733189	-0.707952	0.0482882	0.0380288	0.0380288	0.0434661	0.931398	0.859233	0.806909	0.742772	NO	28.2632	28.5514	YES	28.2048	28.5108	0.836193	0.836193	28.4159	28.4073	1.0427	1.00964	28.3717	28.3578	1.05487	1.0112	3.58124e+08	3.29947e+08	3.88707e+08	1.17809	3.47312e+08	0.969811	0.0212062	1.01481	-0.0301893	0.0148076	-0.323989	0.0363353	-0.306591	0.0482882	9	3	-2.19457e-05	9
9	Indoxyl sulfate	HMDB00682		Microbiome Metabolism	2.2595	-0.925335	-0.701811	0.023826	0.0317067	0.0317067	0.0196811	0.877701	0.223927	0.659191	0.318982	NO	27.2838	29.7568	YES	26.9486	29.4009	0.836193	0.836193	28.4561	28.5203	1.35586	1.07234	28.0497	28.1747	1.55719	1.09675	3.68241e+08	2.02764e+08	6.68764e+08	3.29823	2.77837e+08	0.754496	0.167041	1.12275	-0.245504	0.122753	-0.335475	0.029864	-0.348228	0.023826	6	1	-8.33809e-05	6
10	p-Hydroxyphenylacetic acid	HMDB00669		Microbiome Metabolism	2.2461	-0.663071	-0.626832	0.024733	0.0261367	0.0261367	0.0277776	0.360479	0.0627833	0.666936	0.206182	NO	18.9757	20.0803	YES	19.1309	19.7195	0.836193	0.836193	19.5571	19.528	1.14448	1.03144	19.428	19.4252	1.12036	1.02398	771409	592123	1.00498e+06	1.69725	705380	0.914405	0.0562488	1.03976	-0.0855953	0.0397587	-0.347358	0.024203	-0.346152	0.024733	2	5	-2.86659e-05	7
8	PS(36:0)	HMDB12378		Phospholipid Metabolism	2.3226	-0.557309	-0.457964	0.0199389	0.0458752	0.0458752	0.0330511	0.273405	6.46111e-08	0.155533	4.84392e-06	NO	12.158	21.3624	YES	14.9031	17.328	0.836193	0.836193	16.8877	16.7602	2.61269	1.24648	16.1156	16.1155	1.50531	1.08902	121260	18459.8	796544	43.1503	71002.1	0.585535	0.340845	1.2665	-0.414465	0.266498	-0.311807	0.0444118	-0.357952	0.0199389	2	1	-2.86659e-05	2
15	PS(18:0/18:1)	HMDB10163		Phospholipid Metabolism	2.0532	-0.496412	-0.456018	0.041195	0.245015	0.245015	0.0584501	0.281867	1.00786e-06	0.0348102	7.46532e-06	NO	15.1044	25.356	YES	17.5206	21.5507	0.836193	0.836193	20.4616	20.2302	3.11885	1.29817	19.647	19.5356	1.72402	1.12027	1.444e+06	155359	1.34214e+07	86.3894	820996	0.568558	0.410583	1.32922	-0.431442	0.329223	-0.181559	0.249848	-0.316424	0.041195	2	3	-2.86659e-05	2
16	PA(16:0/16:0)	HMDB00674		Phospholipid Metabolism	2.0532	-0.815286	-0.651451	0.0411951	0.105753	0.105753	0.0353576	0.135889	0.00788134	0.190282	0.0284267	NO	20.2758	21.7555	NO	19.6443	22.086	0.836193	0.836193	21.0584	21.0156	1.17693	1.03808	20.8668	20.8651	1.25961	1.0493	2.18378e+06	1.58685e+06	3.00527e+06	1.89385	1.91217e+06	0.875623	0.0879096	1.06283	-0.124377	0.0628291	-0.252624	0.106509	-0.316423	0.0411951	8	4	-0.000104891	8
17	BMP(18:1/20:4)			Phospholipid Metabolism	2.0249	0.815863	1.16354	0.0442266	0.0370698	0.0370698	0.0377843	0.057111	0.0613029	0.171455	0.162175	YES	14.8394	16.1393	NO	13.9313	17.8712	0.836193	0.836193	15.4781	15.4893	1.35155	1.07156	15.8327	15.9012	1.54731	1.09529	45643.9	25290.1	82378.7	3.25734	58361.2	1.27862	0.164879	1.12107	0.27862	0.121072	0.325621	0.0353513	0.312065	0.0442266	1	2	5.8918e-05	1
23	PA(16:0/16:1)			Phospholipid Metabolism	1.9297	0.656492	0.755601	0.0557876	0.0669226	0.0669226	0.0530396	0.515355	0.29881	0.289412	0.0616027	NO	17.9898	21.4448	NO	18.2159	21.8154	0.836193	0.836193	19.6327	19.7173	1.3924	1.0789	19.9462	20.0156	1.45485	1.08131	812882	424866	1.55526e+06	3.66059	1.0102e+06	1.24274	0.157235	1.11515	0.242737	0.115148	0.286141	0.0662009	0.297393	0.0557876	10	2	-1.18466e-05	10
32	PS(18:0/20:4)	HMDB12383		Phospholipid Metabolism	1.7913	-0.452864	-0.355924	0.07678	0.180424	0.180424	0.0937684	0.151359	3.23953e-09	0.105032	5.70765e-07	NO	13.6942	23.2688	YES	15.2629	19.8833	0.836193	0.836193	18.5961	18.4815	3.32107	1.31701	17.8119	17.5731	2.04967	1.16142	396276	37695.9	4.16583e+06	110.512	230107	0.580674	0.452141	1.36807	-0.419326	0.368069	-0.209187	0.18367	-0.276065	0.07678	2	65	-2.86659e-05	2
33	PI(38:5)	HMDB09796		Phospholipid Metabolism	1.7901	-0.536305	-0.461247	0.0769859	0.132621	0.132621	0.0801542	0.288081	0.000361594	0.271056	0.00391155	NO	22.3246	25.6621	NO	22.6088	25.0293	0.836193	0.836193	24.054	23.9933	1.4102	1.08205	23.788	23.8191	1.36852	1.0676	1.7417e+07	8.87944e+06	3.41633e+07	3.84746	1.44848e+07	0.83165	0.147817	1.10789	-0.16835	0.107891	-0.234861	0.134349	-0.27588	0.0769859	2	70	-2.86659e-05	7
50	BMP(18:1/18:1)			Phospholipid Metabolism	1.5758	-0.524154	-0.344782	0.121209	0.10044	0.10044	0.117311	0.30216	0.00102705	0.122608	0.000656544	YES	13.8819	15.6333	NO	12.7577	16.3678	0.911483	0.911483	14.9104	14.7576	1.66793	1.12453	14.5235	14.5627	1.77373	1.12693	30794.3	11298.1	83933.6	7.42903	23551.3	0.764795	0.24164	1.18234	-0.235205	0.182336	-0.25655	0.100997	-0.24286	0.121209	5	2	-0.000109608	5
52	PC(16:0/20:4)	HMDB08138		Phospholipid Metabolism	1.5232	-0.749239	-0.543605	0.134538	0.180442	0.180442	0.115303	0.823781	0.627251	0.763434	0.592282	NO	22.3033	23.3852	NO	21.756	23.726	0.911483	0.911483	22.8477	22.8442	1.14663	1.03189	22.6998	22.741	1.30265	1.05668	7.54805e+06	5.77251e+06	9.86973e+06	1.70978	6.81259e+06	0.902563	0.0915268	1.0655	-0.0974371	0.0654972	-0.209179	0.183688	-0.23475	0.134538	1	4	5.8918e-05	1
22	Adenosine	HMDB00050		Purine Metabolism	1.9352	-0.546372	-0.395721	0.0550605	0.0928477	0.0928477	0.0616525	0.554587	3.9538e-08	0.521883	3.51565e-06	NO	16.15	33.9134	NO	17.6459	29.1881	0.836193	0.836193	24.6667	25.0317	4.69948	1.42619	23.4469	23.417	3.40833	1.29135	2.66327e+07	1.28291e+06	5.52882e+08	430.958	1.14347e+07	0.429349	0.63118	1.54883	-0.570651	0.548831	-0.26246	0.0931161	-0.29824	0.0550605	2	30	-2.86659e-05	2
24	Inosine_neg	HMDB00195		Purine Metabolism	1.9238	-0.840432	-0.456307	0.056583	0.0928213	0.0928213	0.0472713	0.093098	0.000158659	0.0831785	9.22302e-05	YES	20.896	23.2091	YES	19.5114	24.0477	0.836193	0.836193	22.0775	22.0526	1.62855	1.11838	21.4862	21.7796	2.21141	1.17996	4.42571e+06	1.70158e+06	1.1511e+07	6.7649	2.9375e+06	0.663736	0.288188	1.22111	-0.336264	0.221106	-0.262481	0.0930886	-0.296477	0.056583	2	13	-2.86659e-05	2
39	Allantoin	HMDB00462		Purine Metabolism	1.755	-0.495427	-0.476163	0.0831948	0.108521	0.108521	0.0906555	0.893597	0.0274497	0.992782	0.126191	NO	14.3382	17.0924	NO	14.3705	16.506	0.836193	0.836193	15.7208	15.7153	1.42799	1.08517	15.4662	15.4383	1.33347	1.06184	54004.8	26864	108566	4.04134	45266.5	0.838194	0.146284	1.10672	-0.161806	0.106715	-0.25064	0.10938	-0.270476	0.0831948	7	26	-0.000130437	7
49	Guanosine	HMDB00133		Purine Metabolism	1.5807	-0.532908	-0.304783	0.12003	0.215583	0.215583	0.115387	0.00440749	2.94018e-08	0.0212121	1.5367e-06	YES	16.7767	20.5834	YES	15.4449	21.2368	0.911483	0.911483	18.7383	18.68	2.00987	1.17368	18.2016	18.3408	2.22376	1.18133	437318	111324	1.71793e+06	15.4318	301465	0.68935	0.333439	1.26001	-0.31065	0.260014	-0.193399	0.219758	-0.243609	0.12003	2	18	-2.86659e-05	2
40	Orotic acid	HMDB00226		Pyrimidine Metabolism	1.7516	-0.495145	-0.487041	0.0838289	0.255445	0.255445	0.0911946	0.217764	0.318375	0.130655	0.0388692	NO	17.209	20.1096	YES	17.9634	19.2846	0.836193	0.836193	18.7364	18.6593	1.35917	1.07294	18.5172	18.624	1.28243	1.05324	436750	239340	796984	3.32993	375182	0.859033	0.126159	1.09138	-0.140967	0.0913838	-0.177604	0.260484	-0.269942	0.0838289	10	17	-1.18466e-05	10
1	SM(d18:1/26:0 OH)			Sphingomyelin Metabolism	2.9992	-1.14099	-0.92306	0.00205779	0.00483387	0.00483387	0.00174234	0.644056	0.684484	0.544911	0.551432	NO	18.9283	22.2729	NO	18.0248	21.8297	0.82106	0.82106	20.5291	20.6006	1.39611	1.07956	19.9798	19.9272	1.4941	1.08733	1.5131e+06	786732	2.9101e+06	3.69897	1.03399e+06	0.683361	0.163668	1.12013	-0.316639	0.120131	-0.440082	0.00354059	-0.462226	0.00205779	2	2	-2.86659e-05	2
7	SM(d18:1/26:2 OH)			Sphingomyelin Metabolism	2.3706	-0.809162	-0.73653	0.0173511	0.0444581	0.0444581	0.0165274	0.428713	0.277192	0.135223	0.0636606	NO	16.8057	18.5129	NO	16.7696	18.3618	0.836193	0.836193	17.6865	17.6593	1.18451	1.03961	17.4888	17.5657	1.20306	1.0393	210945	151369	293969	1.94207	183936	0.87196	0.078953	1.05625	-0.12804	0.0562512	-0.31387	0.0429503	-0.36535	0.0173511	3	2	-4.37317e-05	3
46	Serotonin	HMDB00259		Tryptophan, Kynurenine, Serotonin, Melatonin Metabolism	1.6058	-0.402274	-0.299649	0.114081	0.149714	0.149714	0.134269	0.00097889	2.09955e-10	0.00308409	1.1229e-07	YES	18.5203	22.7878	YES	18.3454	22.0438	0.911483	0.911483	20.9498	20.654	2.61454	1.24669	20.392	20.1946	1.77284	1.12681	2.02538e+06	307902	1.3323e+07	43.2701	1.37594e+06	0.679349	0.361739	1.28497	-0.320651	0.284974	-0.224975	0.152018	-0.247475	0.114081	2	53	-2.86659e-05	7
45	Phenylacetylglutamine	HMDB06344		Urea Cycle	1.6443	-0.644381	-0.451118	0.10538	0.126266	0.126266	0.0946104	0.0345567	0.462095	0.317929	0.843385	YES	24.5535	28.3221	YES	23.6765	28.8911	0.911483	0.911483	26.4683	26.4378	1.68447	1.12708	25.9835	26.2838	2.10728	1.16816	9.28417e+07	3.34099e+07	2.57995e+08	7.72211	6.63459e+07	0.714614	0.282961	1.21669	-0.285386	0.21669	-0.238789	0.12777	-0.253415	0.10538	6	15	-8.33809e-05	6
37	Thiamine	HMDB00235		Vitamin B1 (Thiamine) Metabolism	1.7652	-0.535771	-0.372852	0.0813587	0.108563	0.108563	0.0837	0.00308482	2.28228e-07	0.0142666	1.12182e-05	YES	17.4622	19.8284	YES	16.8658	20.0575	0.836193	0.836193	18.8209	18.6453	1.63463	1.11934	18.4411	18.4616	1.58585	1.10092	463090	176751	1.2133e+06	6.86447	355894	0.768521	0.213767	1.15971	-0.231479	0.159712	-0.250609	0.109425	-0.272041	0.0813587	7	11	-0.000130437	7
42	Riboflavin	HMDB00244		Vitamin B2 (Riboflavin) Metabolism	1.7207	-0.458891	-0.321226	0.0896503	0.142683	0.142683	0.102172	0.000114096	1.5707e-10	0.00395042	2.60671e-07	YES	17.0096	19.4835	NO	15.7964	19.961	0.851678	0.851678	18.2506	18.2466	1.73992	1.13548	17.884	17.8787	1.4785	1.08495	311879	105329	923468	8.76743	241885	0.775574	0.217804	1.16296	-0.224426	0.162962	-0.228931	0.144754	-0.265182	0.0896503	7	24	-0.000130437	7
25	4-Pyridoxic acid	HMDB00017		Vitamin B6 (Pyridoxine) Metabolism	1.8725	-0.441121	-0.272216	0.0638243	0.16076	0.16076	0.0871172	2.66548e-06	2.76179e-11	0.000261624	1.91252e-08	YES	21.0948	25.4064	YES	21.7853	24.2561	0.836193	0.836193	23.6694	23.2506	2.61394	1.24662	23.0579	23.0207	1.52833	1.09248	1.3341e+07	2.02904e+06	8.77175e+07	43.2311	8.73194e+06	0.654519	0.342666	1.2681	-0.345481	0.268098	-0.219037	0.163417	-0.288578	0.0638243	7	5	-0.000130437	7
31	Alpha-Tocopherol	HMDB01893	1959-02-09	Vitamin E (Tocopherol) Metabolism	1.7938	-0.591712	-0.558244	0.07635	0.0810561	0.0810561	0.0741525	0.564596	0.818085	0.479228	0.651427	NO	22.8555	24.3184	YES	22.7558	24.1038	0.836193	0.836193	23.5567	23.5869	1.22196	1.04706	23.3856	23.4298	1.24361	1.04651	1.23387e+07	8.32986e+06	1.82768e+07	2.19412	1.09586e+07	0.888153	0.0932901	1.0668	-0.111847	0.0668003	-0.272459	0.0808725	-0.276452	0.07635	2	47	-2.86659e-05	2
55	SM(d18:1/18:2)			Sphingomyelin Metabolism	1.4964	0.374942	0.322655	0.141746	0.2771	0.2771	0.162967	0.486539	0.613382	0.323441	0.415897	NO	20.1725	22.2287	NO	20.7187	21.8903	0.911483	0.911483	21.1719	21.2006	1.28913	1.06	21.3093	21.3045	1.16596	1.03253	2.36251e+06	1.43612e+06	3.88648e+06	2.70625	2.59854e+06	1.09991	0.0959128	1.06874	0.0999051	0.0687414	0.169738	0.282529	0.230612	0.141746	8	11	-0.000104891	8
56	Oleic acid	HMDB02066		Fatty Acid Oxidation and Synthesis	1.4856	0.376625	0.346416	0.144711	0.282822	0.282822	0.164585	0.121337	0.971532	0.10274	0.944637	YES	19.6048	22.9251	NO	20.2707	22.469	0.911483	0.911483	20.9962	21.265	1.62493	1.11781	21.26	21.3699	1.3565	1.06564	2.09162e+06	807699	5.41647e+06	6.70605	2.51124e+06	1.20062	0.185014	1.13683	0.200619	0.136828	0.167731	0.288345	0.228955	0.144711	4	18	-1.73879e-05	4
57	Xanthine	HMDB00292		Purine Metabolism	1.4552	0.387775	0.23241	0.153345	0.123148	0.123148	0.167645	0.0168394	1.07361e-07	0.0324005	3.41951e-05	YES	21.3752	22.5167	YES	21.236	22.8824	0.911483	0.911483	21.9244	21.9459	1.47165	1.09269	22.1406	22.0592	1.32296	1.06009	3.9802e+06	1.86643e+06	8.48788e+06	4.54766	4.62355e+06	1.16164	0.153109	1.11196	0.161635	0.111963	0.240772	0.124541	0.224267	0.153345	1	26	5.8918e-05	1
58	Ceramide(d18:1/16:2)			Ceramide Metabolism	1.4534	-0.447689	-0.406484	0.153875	0.172357	0.172357	0.154679	0.960372	0.00424621	0.860658	0.043359	NO	13.9917	17.6157	NO	13.4444	17.4772	0.911483	0.911483	15.7174	15.8037	1.64169	1.12045	15.3973	15.4608	1.63207	1.10754	53879.3	20391.6	142362	6.98139	43155.7	0.80097	0.220532	1.16516	-0.19903	0.165163	-0.213125	0.175368	-0.223985	0.153875	2	45	-2.86659e-05	2
59	Adenosine monophosphate	HMDB00045		Purine Metabolism	1.4485	-0.316189	-0.258571	0.155289	0.486827	0.486827	0.197129	7.51527e-09	2.62465e-11	5.02685e-06	2.05171e-08	YES	15.7283	17.8691	YES	16.0094	17.4848	0.911483	0.911483	17.0806	16.7987	1.89657	1.15816	16.7886	16.7471	1.20291	1.03927	138600	39531.5	485939	12.2924	113207	0.816788	0.219009	1.16393	-0.183212	0.163934	-0.108598	0.493607	-0.223239	0.155289	2	15	-2.86659e-05	7
60	PS(34:1)	HMDB12357		Phospholipid Metabolism	1.4353	-0.343759	-0.368216	0.159201	0.54417	0.54417	0.186921	0.117093	2.45043e-08	0.0691066	4.15628e-06	YES	13.2146	18.9215	NO	14.3271	17.5498	0.911483	0.911483	16.4127	16.068	2.34132	1.21551	15.9908	15.9385	1.55356	1.09621	87241.4	16465.7	462237	28.0727	65120.5	0.74644	0.311197	1.24074	-0.25356	0.240736	-0.0947224	0.550715	-0.221196	0.159201	2	12	-2.86659e-05	2
61	Ceramide(d18:1/16:1 OH)			Ceramide Metabolism	1.4281	-0.431097	-0.376172	0.161352	0.193073	0.193073	0.163729	0.730027	0.000137942	0.724365	0.00281305	NO	15.706	20.0633	NO	15.4424	19.5048	0.911483	0.911483	17.7932	17.8846	1.67498	1.12562	17.4724	17.4736	1.63496	1.10795	227140	82648.6	624237	7.55291	181854	0.800627	0.225868	1.16948	-0.199373	0.16948	-0.203267	0.196672	-0.220089	0.161352	2	22	-2.86659e-05	2
62	Ceramide(d18:1/20:2)			Ceramide Metabolism	1.4271	-0.438056	-0.435141	0.161656	0.18457	0.18457	0.162669	0.381328	0.712112	0.198006	0.429183	NO	14.7582	18.4582	NO	14.3643	17.931	0.911483	0.911483	16.4376	16.6082	1.62063	1.11713	16.1325	16.1477	1.60778	1.10408	88761.5	34454.3	228668	6.63686	71840.8	0.809369	0.21434	1.16017	-0.190631	0.160173	-0.207214	0.187934	-0.219934	0.161656	2	68	-2.86659e-05	2
63	Ceramide(d18:1/20:1)			Ceramide Metabolism	1.4228	-0.510149	-0.356861	0.162943	0.255329	0.255329	0.153606	0.186739	0.000447188	0.575162	0.00693974	YES	16.9868	18.8648	NO	16.0738	19.3808	0.911483	0.911483	17.9217	17.9258	1.36948	1.0748	17.6902	17.7273	1.49188	1.08699	248289	134062	459842	3.43006	211492	0.851796	0.159098	1.11659	-0.148204	0.116589	-0.177648	0.260367	-0.219277	0.162943	2	21	-2.86659e-05	2
64	B-Carotene	HMDB00561	7235-40-7	Vitamin A (Retinol), Carotenoid Metabolism	1.419	-0.443106	-0.37616	0.164093	0.206362	0.206362	0.163742	0.83939	0.0411101	0.596308	0.00583821	NO	12.5515	16.4646	YES	12.6036	15.6997	0.911483	0.911483	14.5272	14.508	1.68716	1.12749	14.1929	14.1517	1.70058	1.11708	23612.1	8470.45	65820.8	7.77064	18727.5	0.793131	0.235547	1.17735	-0.206869	0.177353	-0.197346	0.210309	-0.218694	0.164093	10	7	-1.18466e-05	10
65	L-Carnitine	HMDB00062		Fatty Acid Oxidation and Synthesis	1.4178	-0.489397	-0.478232	0.16448	0.180353	0.180353	0.157279	0.0122473	0.109013	0.162056	0.576643	YES	25.1986	25.9981	NO	25.1119	25.9924	0.911483	0.911483	25.5785	25.5983	1.10502	1.02318	25.508	25.5522	1.12737	1.02531	5.01074e+07	4.11996e+07	6.09412e+07	1.47917	4.77173e+07	0.9523	0.0489215	1.03449	-0.0476997	0.0344913	-0.209221	0.183598	-0.218498	0.16448	6	40	-8.33809e-05	6
66	PI(40:5)	HMDB09820		Phospholipid Metabolism	1.4015	-0.392414	-0.370053	0.169502	0.250221	0.250221	0.17876	0.193664	0.00265579	0.13768	0.00182769	YES	21.6427	23.8556	NO	21.5057	23.8969	0.911483	0.911483	22.8427	22.7492	1.41096	1.08218	22.6478	22.7013	1.32554	1.06052	7.52191e+06	3.83072e+06	1.47698e+07	3.85563	6.57138e+06	0.873632	0.142024	1.10345	-0.126368	0.103452	-0.179571	0.255158	-0.215989	0.169502	10	15	-1.18466e-05	10
67	PI(38:4)	HMDB09793		Phospholipid Metabolism	1.3979	-0.573424	-0.498657	0.170621	0.21549	0.21549	0.154713	0.917219	0.989314	0.473454	0.506753	YES	27.7915	28.3507	YES	27.5903	28.5003	0.911483	0.911483	28.0698	28.0711	1.11093	1.02443	27.9828	28.0453	1.17607	1.03439	2.8174e+08	2.29248e+08	3.46251e+08	1.51038	2.65247e+08	0.941463	0.0599365	1.04242	-0.0585375	0.0424199	-0.193439	0.219663	-0.215438	0.170621	2	17	-2.86659e-05	2
68	L-Aspartic acid	HMDB06483		Bioamines and Neurotransmitter Metabolism	1.3932	0.60838	0.793274	0.172111	0.229945	0.229945	0.153833	0.682903	0.292857	0.686747	0.283732	NO	18.0916	19.6175	NO	17.8737	20.1412	0.911483	0.911483	18.9046	18.8545	1.20048	1.04281	19.065	19.0074	1.35793	1.06588	490754	343029	702097	2.04676	548455	1.11758	0.110131	1.07933	0.117576	0.0793264	0.187487	0.234455	0.214707	0.172111	1	14	5.8918e-05	1
69	Ceramide(d18:1/18:1 OH)			Ceramide Metabolism	1.3931	-0.497304	-0.369297	0.172128	0.271533	0.271533	0.162775	0.846681	0.00945211	0.76056	0.055972	NO	15.1623	17.8006	NO	14.8431	17.849	0.911483	0.911483	16.4527	16.4815	1.40634	1.08137	16.208	16.346	1.53977	1.09418	89691.7	45972	174989	3.80642	75701.7	0.844022	0.172039	1.12665	-0.155978	0.126649	-0.171719	0.276867	-0.214698	0.172128	2	31	-2.86659e-05	2
70	Eicosapentaenoic acid	HMDB01999		Eicosanoid and Resolvin Metabolism	1.3887	0.435621	0.249969	0.173535	0.0857108	0.0857108	0.172729	9.67511e-05	7.12586e-10	0.00402714	8.32289e-07	YES	18.4511	21.7646	NO	18.3432	22.803	0.911483	0.911483	20.2738	20.1079	1.65684	1.12281	20.5911	20.5731	1.67829	1.11401	1.2677e+06	471221	3.41041e+06	7.2374	1.57957e+06	1.24602	0.228447	1.17157	0.246016	0.171573	0.26838	0.0857058	0.214013	0.173535	3	7	-4.37317e-05	3
71	Ceramide(d18:1/18:0 OH)			Ceramide Metabolism	1.3863	-0.462622	-0.416642	0.174277	0.117137	0.117137	0.169013	0.0333341	0.488795	0.0364397	0.257918	YES	16.6637	18.4227	NO	15.2025	19.3909	0.911483	0.911483	17.4361	17.5432	1.43842	1.08698	17.1935	17.2967	1.51314	1.0902	177337	86964.9	361621	4.15824	149885	0.845199	0.173212	1.12757	-0.154801	0.127566	-0.244709	0.118314	-0.213653	0.174277	2	69	-2.86659e-05	2
72	Adenine	HMDB00034		Purine Metabolism	1.3807	-0.34198	-0.341814	0.176086	0.255387	0.255387	0.199641	0.00108789	3.7468e-05	0.0223784	0.00244709	YES	25.6898	26.3525	NO	25.7033	26.2355	0.911483	0.911483	26.0202	26.0212	1.1171	1.02573	25.9656	25.9694	1.06753	1.01372	6.80561e+07	5.47777e+07	8.45534e+07	1.54357	6.5527e+07	0.962837	0.0415905	1.02925	-0.0371626	0.0292479	-0.177626	0.260426	-0.212779	0.176086	2	60	-2.86659e-05	7
73	L-Glutamine	HMDB00641		Bioamines and Neurotransmitter Metabolism	1.3601	-0.445976	-0.439021	0.18278	0.355825	0.355825	0.178574	0.938052	0.958977	0.742086	0.748922	YES	28.8347	29.0172	NO	28.7698	29.0479	0.911483	0.911483	28.9206	28.9259	1.03898	1.00881	28.896	28.9088	1.0433	1.00888	5.08122e+08	4.71429e+08	5.47671e+08	1.16173	4.9953e+08	0.98309	0.0179674	1.01253	-0.0169102	0.0125319	-0.144203	0.362235	-0.209603	0.18278	9	16	-2.19457e-05	9
74	L-Lactic acid	HMDB00190		Glycolysis and Gluconeogenesis Metabolism	1.3577	0.502673	0.655578	0.183549	0.225096	0.225096	0.171891	0.244436	0.201306	0.196105	0.0723279	NO	27.0403	29.1526	NO	26.5614	29.8909	0.911483	0.911483	28.1959	28.0965	1.29548	1.06119	28.3836	28.2262	1.41416	1.07493	3.07469e+08	1.85112e+08	5.10701e+08	2.75888	3.50201e+08	1.13898	0.13494	1.09805	0.138981	0.0980474	0.189452	0.229496	0.209244	0.183549	1	8	5.8918e-05	1
75	Cytosine	HMDB00630		Pyrimidine Metabolism	1.3561	-0.477619	-0.367082	0.18407	0.294224	0.294224	0.175199	0.359065	0.071722	0.185974	0.0206984	NO	19.8697	21.8906	YES	19.7671	21.8398	0.911483	0.911483	20.9589	20.8802	1.31069	1.06404	20.7725	20.8034	1.39957	1.07261	2.03831e+06	1.19942e+06	3.46395e+06	2.88803	1.79123e+06	0.878779	0.135075	1.09815	-0.121221	0.0981498	-0.163811	0.299923	-0.209001	0.18407	7	25	-0.000130437	7
76	Isovalerylcarnitine	HMDB00688		Branch Chain Amino Acid Metabolism	1.3528	-0.525202	-0.381368	0.185188	0.239828	0.239828	0.171114	0.241438	0.30442	0.221909	0.0857291	NO	25.6776	28.1856	NO	25.3448	28.2343	0.911483	0.911483	26.973	26.9316	1.27176	1.0567	26.7909	26.7895	1.41119	1.07446	1.31733e+08	8.22364e+07	2.11022e+08	2.56604	1.16108e+08	0.881387	0.130639	1.09478	-0.118613	0.0947788	-0.183569	0.244552	-0.208481	0.185188	6	5	-8.33809e-05	6
77	PA(18:0/18:1)			Phospholipid Metabolism	1.3517	0.375328	0.357979	0.185529	0.149681	0.149681	0.19571	0.633098	0.899054	0.55395	0.746604	NO	20.2398	21.8984	YES	20.5871	21.8733	0.911483	0.911483	20.9842	21.0691	1.31191	1.06426	21.1312	21.2302	1.24476	1.04671	2.07434e+06	1.2184e+06	3.53161e+06	2.89857	2.29686e+06	1.10727	0.111408	1.08028	0.107268	0.0802819	0.224993	0.151984	0.208323	0.185529	10	13	-1.18466e-05	10
78	Shikimate-3-phosphate	METPA0369		Microbiome Metabolism	1.3496	0.405196	0.405132	0.186255	0.179487	0.179487	0.188957	0.763716	0.632029	0.558787	0.449	YES	20.9561	21.1689	YES	20.9312	21.246	0.911483	0.911483	21.071	21.0625	1.05793	1.013	21.104	21.0886	1.05486	1.0112	2.20299e+06	1.97276e+06	2.46009e+06	1.24703	2.25384e+06	1.02308	0.0246076	1.0172	0.0230822	0.017203	0.209638	0.182706	0.207987	0.186255	9	6	-2.19457e-05	9
79	Methylcysteine	HMDB02108		SAM, SAH, Methionine, Cysteine, Glutathione Metabolism	1.345	0.381681	0.200772	0.187767	0.0880259	0.0880259	0.195734	0.0254161	5.3123e-06	0.0565322	3.81387e-05	YES	21.608	24.9842	NO	21.7949	25.4913	0.911483	0.911483	23.3938	23.2961	1.68654	1.1274	23.6816	23.6431	1.55641	1.09663	1.10211e+07	3.95652e+06	3.06999e+07	7.75933	1.34544e+07	1.22079	0.218259	1.16333	0.220788	0.163329	0.266417	0.0881098	0.207291	0.187767	8	3	-0.000104891	7
80	Phenyllactic acid	HMDB00779		Microbiome Metabolism	1.342	0.40781	0.383053	0.188795	0.146174	0.146174	0.19044	0.447097	0.0285019	0.510277	0.0198447	NO	21.3871	23.2661	NO	21.4539	23.7518	0.911483	0.911483	22.3987	22.3266	1.33526	1.06858	22.5688	22.6029	1.32395	1.06026	5.52943e+06	3.1374e+06	9.74521e+06	3.10614	6.2214e+06	1.12514	0.127607	1.09248	0.125142	0.0924802	0.226948	0.148362	0.206819	0.188795	6	32	-8.33809e-05	6
81	Choline	HMDB00097		1-Carbon, Folate Metabolism	1.3391	-0.43805	-0.395075	0.189758	0.604411	0.604411	0.185621	0.714057	0.293111	0.448378	0.0991734	YES	22.4872	23.5846	YES	22.4889	23.6063	0.911483	0.911483	23.0973	23.0359	1.23243	1.04911	22.9652	23.0476	1.25986	1.04935	8.97381e+06	5.95776e+06	1.35167e+07	2.26876	8.18877e+06	0.912518	0.0980485	1.07032	-0.0874818	0.0703247	-0.0809087	0.610499	-0.206379	0.189758	6	27	-8.33809e-05	6
82	PS(36:2)	HMDB12390		Phospholipid Metabolism	1.3328	-0.363882	-0.26742	0.191897	0.18875	0.18875	0.203904	0.204729	1.16369e-08	0.358522	7.29213e-06	NO	14.849	20.811	YES	16.3954	18.2337	0.911483	0.911483	17.8515	17.83	2.02099	1.17517	17.4822	17.3145	1.72727	1.12071	236506	59557.7	939174	15.7692	183085	0.774125	0.285062	1.21846	-0.225875	0.218462	-0.205257	0.192231	-0.205408	0.191897	2	9	-2.86659e-05	2
83	24,25-Epoxycholesterol			Cholesterol, Cortisol, Non-Gonadal Steroid Metabolism	1.3318	-0.455134	-0.308008	0.192257	0.260764	0.260764	0.185088	0.434749	8.22276e-05	0.839758	0.00179093	NO	16.1534	19.7782	YES	16.4799	18.9346	0.911483	0.911483	18.0354	17.9658	1.62724	1.11818	17.7157	17.7073	1.78254	1.12809	268657	103455	697662	6.74362	215258	0.801237	0.237078	1.1786	-0.198763	0.178603	-0.175631	0.265904	-0.205245	0.192257	2	46	-2.86659e-05	10
84	S-Adenosylhomocysteine	HMDB00939		SAM, SAH, Methionine, Cysteine, Glutathione Metabolism	1.328	-0.561387	-0.36851	0.193551	0.0768795	0.0768795	0.175536	0.955644	0.785959	0.993506	0.946214	NO	16.5343	18.1647	NO	15.7212	18.5503	0.911483	0.911483	17.3826	17.3495	1.23468	1.04955	17.2118	17.1357	1.40404	1.07332	170875	113039	258302	2.28506	151803	0.888386	0.123652	1.08949	-0.111614	0.0894895	-0.276285	0.0765358	-0.204662	0.193551	6	3	-8.33809e-05	6
85	2-Hydroxy-3-methylbutyric acid	HMDB01072		Branch Chain Amino Acid Metabolism	1.3262	0.410517	0.461413	0.194176	0.193091	0.193091	0.194233	0.371514	0.243493	0.203879	0.0152765	NO	24.0211	27.8868	YES	25.0524	27.3668	0.911483	0.911483	25.9886	25.9539	1.53154	1.10274	26.2411	26.2096	1.53485	1.09345	6.65829e+07	2.88743e+07	1.53537e+08	5.31744	7.9316e+07	1.19124	0.191092	1.14163	0.191237	0.141628	0.203258	0.196691	0.204381	0.194176	4	42	-1.73879e-05	4
86	Ceramide(d18:1/22:2)			Ceramide Metabolism	1.3054	-0.384757	-0.378966	0.20142	0.300119	0.300119	0.205715	0.513204	0.256456	0.577146	0.130451	NO	17.595	21.8861	NO	17.967	20.6753	0.922856	0.922856	19.5561	19.7406	1.49548	1.09672	19.3327	19.3211	1.44663	1.08003	770853	350271	1.69644e+06	4.84322	660274	0.85655	0.173435	1.12774	-0.14345	0.127741	-0.161824	0.305903	-0.201174	0.20142	2	52	-2.86659e-05	2
87	Ceramide(d18:1/20:0)	HMDB04951		Ceramide Metabolism	1.3047	-0.390138	-0.348636	0.201659	0.206343	0.206343	0.204638	0.713476	0.0067005	0.76292	0.0272634	YES	19.383	21.3885	NO	18.4227	21.6625	0.922856	0.922856	20.4106	20.3857	1.46802	1.09207	20.1945	20.0426	1.43658	1.07846	1.39382e+06	656768	2.95803e+06	4.50391	1.19994e+06	0.860897	0.167398	1.12303	-0.139103	0.123031	-0.197354	0.21029	-0.201069	0.201659	2	14	-2.86659e-05	2
88	Ceramide(d18:1/22:1)	HMDB11775		Ceramide Metabolism	1.2957	-0.35694	-0.365637	0.204837	0.349723	0.349723	0.215908	0.627106	0.000644579	0.740227	0.00503957	NO	17.7801	21.4284	NO	18.014	21.1727	0.922856	0.922856	19.6986	19.6042	1.63122	1.1188	19.4466	19.5933	1.47582	1.08454	850865	326087	2.22017e+06	6.80852	714506	0.839741	0.199847	1.14858	-0.160259	0.148577	-0.146042	0.35608	-0.199689	0.204837	2	36	-2.86659e-05	2
89	SM(d18:1/24:1)	HMDB12107		Sphingomyelin Metabolism	1.2882	-0.443617	-0.402858	0.207543	0.206325	0.206325	0.1996	0.00819232	0.944264	0.0813998	0.876024	YES	19.5325	21.7226	YES	19.1335	21.7414	0.922856	0.922856	20.5864	20.6276	1.41494	1.08288	20.3642	20.4375	1.51891	1.09107	1.57438e+06	797375	3.10855e+06	3.89848	1.34971e+06	0.857294	0.170317	1.12531	-0.142706	0.125306	-0.197362	0.210271	-0.198525	0.207543	8	40	-0.000104891	8
90	Glyceric acid	HMDB00139		Glycolysis and Gluconeogenesis Metabolism	1.2818	0.327544	0.289443	0.209827	0.210917	0.210917	0.229748	0.957201	0.60604	0.983967	0.768996	NO	19.1644	20.2196	NO	19.4191	20.1496	0.922856	0.922856	19.7133	19.692	1.16228	1.0351	19.7843	19.7844	1.1038	1.02081	859584	640143	1.15425e+06	1.80311	902985	1.05049	0.0579658	1.041	0.0504914	0.0409969	0.195381	0.214979	0.197551	0.209827	7	6	-0.000130437	7
91	Ceramide(d18:1/24:0 OH)			Ceramide Metabolism	1.2738	-0.429957	-0.265681	0.212753	0.288504	0.288504	0.20607	0.113578	4.6364e-05	0.17384	0.000209594	YES	18.5013	21.9356	NO	17.0379	23.1003	0.922856	0.922856	20.3379	20.2184	1.67854	1.12617	20.0167	20.0691	1.83064	1.13437	1.32533e+06	480237	3.65757e+06	7.61616	1.06075e+06	0.800366	0.249944	1.18916	-0.199634	0.189161	-0.165764	0.294116	-0.196314	0.212753	2	8	-2.86659e-05	2
92	PA(30:1)			Phospholipid Metabolism	1.2737	0.421247	0.380536	0.212789	0.255445	0.255445	0.207541	0.028988	1.29758e-07	0.239997	4.67091e-05	YES	14.2444	17.7363	NO	13.641	18.5035	0.922856	0.922856	16.0095	15.9904	1.59529	1.1131	16.2934	16.0722	1.69479	1.11628	65969.8	26410.6	164783	6.23929	80314	1.21744	0.221546	1.16598	0.217435	0.165982	0.177604	0.260484	0.196299	0.212789	10	8	-1.18466e-05	10
93	SM(d18:1/20:0 OH)			Sphingomyelin Metabolism	1.2498	-0.430904	-0.401282	0.221676	0.21549	0.21549	0.213427	0.238488	0.226035	0.128297	0.165698	NO	21.1511	22.4399	NO	20.8582	22.536	0.95106	0.95106	21.7696	21.7955	1.12485	1.02736	21.6964	21.6971	1.15282	1.0301	3.57517e+06	2.83888e+06	4.50241e+06	1.58598	3.39843e+06	0.950566	0.0578492	1.04091	-0.0494338	0.0409128	-0.193439	0.219663	-0.192613	0.221676	10	3	-1.18466e-05	10
94	Hydroxyisocaproic acid	HMDB00746		Branch Chain Amino Acid Metabolism	1.2286	0.429401	0.536536	0.229771	0.250048	0.250048	0.220508	0.248525	0.326767	0.334682	0.319514	NO	18.8333	20.992	NO	18.5609	21.4974	0.95974	0.95974	19.8535	19.9127	1.28752	1.05969	20.0101	20.0292	1.36656	1.06729	947338	577277	1.55463e+06	2.69303	1.05593e+06	1.11463	0.125787	1.0911	0.114626	0.0911025	0.179636	0.254982	0.189343	0.229771	4	22	-1.73879e-05	4
95	N-acetylputrescine	HMDB02064		Polyamine Metabolism	1.227	0.35075	0.350199	0.230391	0.397123	0.397123	0.237565	0.835324	0.945167	0.689112	0.771583	NO	20.1431	22.1483	NO	20.5421	21.823	0.95974	0.95974	21.0949	21.1457	1.2208	1.04683	21.1959	21.1825	1.18872	1.0367	2.23976e+06	1.51488e+06	3.31151e+06	2.18599	2.40211e+06	1.07248	0.0840523	1.05999	0.0724839	0.0599912	0.132243	0.403804	0.189095	0.230391	8	8	-0.000104891	8
96	D-Glyceraldehyde 3-phosphate	HMDB01112		Glycolysis and Gluconeogenesis Metabolism	1.2256	-0.407251	-0.321276	0.230915	0.201769	0.201769	0.225099	0.244185	0.00077107	0.80831	0.0250157	YES	17.2408	18.8868	NO	16.4819	19.2755	0.95974	0.95974	18.0744	18.0638	1.29756	1.06158	17.9213	17.8787	1.34611	1.06393	276010	165651	459892	2.77627	248230	0.899349	0.124206	1.08991	-0.100651	0.0899078	-0.19936	0.205598	-0.188887	0.230915	7	20	-0.000130437	7
97	Benzoic acid	HMDB01870		Microbiome Metabolism	1.2039	0.38168	0.503378	0.239459	0.376345	0.376345	0.237162	0.724429	0.643139	0.833144	0.678005	NO	19.835	23.7	YES	21.1926	22.9717	0.978569	0.978569	21.7918	21.7675	1.55285	1.10624	22.0341	22.0821	1.59139	1.10172	3.63063e+06	1.53239e+06	8.60193e+06	5.61342	4.2947e+06	1.18291	0.201869	1.15019	0.182906	0.150187	0.138159	0.38291	0.185531	0.239459	7	7	-0.000130437	7
98	CL(18:2/18:2/18:2/18:2)	HMDB10692		Cardiolipin Metabolism	1.1994	-0.327813	-0.326358	0.241231	0.239904	0.239904	0.253168	0.143364	5.85039e-06	0.452426	0.00105973	YES	21.9283	24.4306	NO	21.9995	24.0957	0.978569	0.978569	23.1661	23.1795	1.43761	1.08684	22.9944	23.0476	1.33037	1.06133	9.41202e+06	4.62067e+06	1.91717e+07	4.14911	8.35615e+06	0.887816	0.147673	1.10778	-0.112184	0.107781	-0.183539	0.24463	-0.184846	0.241231	7	30	-0.000130437	7
99	Creatine	HMDB00064		SAM, SAH, Methionine, Cysteine, Glutathione Metabolism	1.1922	-0.356462	-0.353102	0.24413	0.206325	0.206325	0.246889	0.908239	0.598602	0.721316	0.640909	NO	27.5009	29.0151	NO	26.9207	29.3122	0.978569	0.978569	28.2873	28.258	1.27941	1.05816	28.1606	28.1164	1.26365	1.05	3.27584e+08	2.02108e+08	5.3096e+08	2.62712	3.00039e+08	0.915915	0.107732	1.07753	-0.0840853	0.0775331	-0.197362	0.210271	-0.183731	0.24413	9	12	-2.19457e-05	3
100	Ceramide(d18:1/18:2)			Ceramide Metabolism	1.1726	-0.432263	-0.325626	0.252111	0.197376	0.197376	0.23924	0.567557	0.680046	0.443169	0.633389	NO	16.3321	18.8727	YES	16.5658	18.2682	0.978569	0.978569	17.5738	17.6024	1.32703	1.06707	17.3974	17.417	1.46165	1.08236	195094	112046	339698	3.03177	172634	0.884877	0.147675	1.10778	-0.115123	0.107782	-0.201318	0.201091	-0.180708	0.252111	2	11	-2.86659e-05	2
101	Trimethylamine-N-oxide	HMDB00925		Microbiome Metabolism	1.1725	-0.399576	-0.236497	0.252142	0.336854	0.336854	0.244284	0.00590938	3.17091e-08	0.0822779	1.58929e-05	YES	25.3045	28.2496	NO	24.2978	28.9383	0.978569	0.978569	26.7983	26.7771	1.58151	1.11089	26.5341	26.6181	1.72637	1.12059	1.16707e+08	4.75248e+07	2.86601e+08	6.03056	9.7175e+07	0.832638	0.223599	1.16764	-0.167362	0.167643	-0.149989	0.343086	-0.180696	0.252142	6	26	-8.33809e-05	6
102	L-Serine	HMDB00187		1-Carbon, Folate Metabolism	1.1648	0.365125	0.407089	0.255297	0.425774	0.425774	0.253818	0.443297	0.979199	0.66296	0.962562	YES	22.9102	24.0498	NO	22.605	24.452	0.978569	0.978569	23.436	23.48	1.20923	1.04455	23.5361	23.5285	1.21775	1.04193	1.13486e+07	7.82033e+06	1.64688e+07	2.1059	1.21638e+07	1.07183	0.0864062	1.06172	0.0718308	0.0617221	0.124384	0.432556	0.179519	0.255297	9	32	-2.19457e-05	9
103	Hippuric acid	HMDB00714		Microbiome Metabolism	1.1601	0.32533	0.309047	0.257263	0.369643	0.369643	0.266344	0.29096	3.45756e-05	0.26319	0.000668678	NO	22.8865	29.2557	NO	23.194	30.3095	0.978569	0.978569	26.0787	26.0711	2.60765	1.24593	26.5286	26.7517	2.22681	1.18167	7.08719e+07	1.08299e+07	4.63792e+08	42.8252	9.68038e+07	1.3659	0.398285	1.31794	0.365899	0.31794	0.14011	0.376161	0.17879	0.257263	7	34	-0.000130437	10
104	1-Methylnicotinamide	HMDB00699		Vitamin B3 (Niacin, NAD+) Metabolism	1.1597	-0.313101	-0.248857	0.257442	0.49501	0.49501	0.27073	1.10378e-05	1.07232e-10	0.000797343	1.23547e-07	YES	20.9398	24.6233	NO	20.5457	24.9239	0.978569	0.978569	23.0486	22.7816	1.88733	1.15687	22.7617	22.7348	1.6268	1.10679	8.67577e+06	2.4983e+06	3.01281e+07	12.0594	7.11115e+06	0.819656	0.25617	1.1943	-0.180344	0.194304	-0.106567	0.50177	-0.178724	0.257442	7	19	-0.000130437	7
105	15-HETE	HMDB00908		Eicosanoid and Resolvin Metabolism	1.1572	0.382903	0.472515	0.258465	0.34325	0.34325	0.252674	0.680658	0.796553	0.767156	0.901587	NO	14.6498	16.5637	NO	14.7444	16.5991	0.978569	0.978569	15.5014	15.6068	1.32419	1.06654	15.6565	15.6718	1.37607	1.06883	46385.7	26752.4	80427.6	3.00637	51651	1.11351	0.13364	1.09706	0.113512	0.0970582	0.148016	0.349547	0.178347	0.258465	1	9	5.8918e-05	1
106	Biotin	HMDB00030		Vitamin B7 (Biotin) Metabolism	1.1422	0.353789	0.36776	0.264812	0.260571	0.260571	0.264282	0.753042	0.960129	0.419741	0.566612	NO	20.0575	20.7765	NO	19.9222	20.9931	0.978569	0.978569	20.3851	20.417	1.12145	1.02665	20.4436	20.4576	1.12357	1.02459	1.36943e+06	1.09388e+06	1.7144e+06	1.56727	1.42611e+06	1.04139	0.0516497	1.03645	0.0413868	0.0364494	0.175702	0.265707	0.176027	0.264812	9	22	-2.19457e-05	9
107	N-alpha-Acetylarginine	HMDB04620		Polyamine Metabolism	1.1272	0.322265	0.248152	0.271248	0.300138	0.300138	0.278242	0.684456	4.93245e-05	0.249987	0.0018498	NO	18.5671	22.0083	NO	18.58	22.6752	0.978569	0.978569	20.1795	20.2877	1.56736	1.1086	20.3884	20.6276	1.47976	1.08514	1.18749e+06	492151	2.86525e+06	5.82188	1.37254e+06	1.15584	0.189791	1.1406	0.155836	0.140598	0.161817	0.305922	0.173711	0.271248	9	8	-2.19457e-05	9
108	Malonic acid	HMDB00691		Fatty Acid Oxidation and Synthesis	1.1147	-0.377378	-0.329441	0.276664	0.578197	0.578197	0.269039	0.365521	0.336124	0.360758	0.166489	NO	19.0622	20.1751	YES	19.0833	20.0924	0.978569	0.978569	19.6736	19.6186	1.18357	1.03942	19.5819	19.5878	1.2204	1.04241	836294	601038	1.16363e+06	1.93604	784761	0.93838	0.081862	1.05838	-0.0616198	0.0583832	-0.0868359	0.584508	-0.171791	0.276664	3	21	-4.37317e-05	3
109	Gamma-Aminobutyric acid	HMDB00112		GABA, Glutamate, Arginine, Ornithine, Proline Metabolism	1.0921	0.302283	0.251632	0.286681	0.250067	0.250067	0.297031	0.80021	0.0622275	0.909772	0.143631	NO	16.0095	18.2216	NO	16.3498	18.0966	0.978569	0.978569	17.0814	17.1155	1.32227	1.06619	17.2033	17.2232	1.25568	1.04862	138684	80211.7	239783	2.98938	150904	1.08811	0.115064	1.08302	0.0881116	0.0830231	0.179629	0.255002	0.168303	0.286681	1	30	5.8918e-05	1
110	PE(P-16:0/20:4)	HMDB11352		Plasmalogen Metabolism	1.084	-0.469113	-0.20972	0.290293	0.330535	0.330535	0.26895	0.728599	0.74131	0.624981	0.541189	NO	23.3558	25.6893	NO	22.2762	26.0369	0.978569	0.978569	24.4588	24.5225	1.35833	1.07279	24.2516	24.1565	1.67044	1.11292	2.30593e+07	1.26518e+07	4.2028e+07	3.32189	1.99733e+07	0.866173	0.184658	1.13655	-0.133827	0.136547	-0.151963	0.3367	-0.167064	0.290293	5	5	-0.000109608	5
111	Tetranor-PGFM			Eicosanoid and Resolvin Metabolism	1.0837	0.270232	0.211454	0.290441	0.544105	0.544105	0.313471	0.40862	0.510681	0.305736	0.762244	NO	16.2359	19.2054	NO	16.8728	18.6606	0.978569	0.978569	17.6631	17.7207	1.37975	1.07664	17.7886	17.7667	1.22122	1.04255	207544	110434	390047	3.53193	226406	1.09088	0.122333	1.08849	0.0908828	0.0884935	0.0947377	0.55065	0.167014	0.290441	1	13	5.8918e-05	1
112	LysoPC(24:1)	HMDB10406		Phospholipid Metabolism	1.0792	0.394535	0.545752	0.292501	0.250221	0.250221	0.279672	0.693892	0.00804434	0.980895	0.0615569	NO	14.749	17.3617	YES	14.6674	17.6	0.978569	0.978569	16.0604	16.0554	1.39878	1.08003	16.2515	16.1337	1.56276	1.09756	68339.7	35400.2	131929	3.72678	78014.6	1.14157	0.174284	1.1284	0.141571	0.128404	0.179571	0.255158	0.166312	0.292501	7	4	-0.000130437	7
113	Ceramide(d18:1/26:1 OH)			Ceramide Metabolism	1.0778	0.350089	0.383544	0.293109	0.330496	0.330496	0.288477	0.657582	0.102609	0.581638	0.0783579	YES	16.4117	17.9192	NO	15.6276	18.9479	0.978569	0.978569	17.1752	17.1655	1.32749	1.06715	17.3183	17.2877	1.36822	1.06756	147994	84937.5	257862	3.03591	163424	1.10426	0.13299	1.09656	0.104263	0.0965638	0.151975	0.336661	0.166106	0.293109	2	27	-2.86659e-05	7
114	Pimelylcarnitine	HMDB13328		Fatty Acid Oxidation and Synthesis	1.0748	0.335382	0.449851	0.294473	0.330594	0.330594	0.293127	0.273297	0.820426	0.406167	0.956524	YES	23.9748	27.4563	NO	23.5751	28.1066	0.978569	0.978569	25.4957	25.7155	1.61645	1.11647	25.728	25.8409	1.64241	1.109	4.73107e+07	1.84577e+07	1.21267e+08	6.56996	5.55786e+07	1.17476	0.21804	1.16315	0.174757	0.163152	0.151944	0.33676	0.165643	0.294473	4	15	-1.73879e-05	4
115	DHC(18:1/16:0)			Glycosphingolipid Metabolism	1.0682	-0.300769	-0.358297	0.297483	0.197431	0.197431	0.305932	0.206346	0.195813	0.151342	0.132172	YES	22.2877	24.8631	NO	20.3878	26.3679	0.978569	0.978569	23.4737	23.5754	1.93038	1.16287	23.1883	23.3778	1.74572	1.1232	1.16493e+07	3.20951e+06	4.22827e+07	13.1742	9.55846e+06	0.820516	0.274739	1.20978	-0.179484	0.209775	-0.201293	0.201147	-0.164629	0.297483	8	37	-0.000104891	8
116	SM(d18:1/18:2 OH)			Sphingomyelin Metabolism	1.0595	0.311785	0.318172	0.301523	0.356195	0.356195	0.305472	0.689688	0.865228	0.805948	0.914968	NO	23.0599	24.8391	NO	23.1124	24.8915	0.978569	0.978569	23.8793	23.9495	1.23495	1.0496	23.9742	24.002	1.21621	1.04166	1.54305e+07	1.02035e+07	2.33351e+07	2.28696	1.64799e+07	1.06801	0.0913541	1.06537	0.0680077	0.0653697	0.144092	0.362609	0.163277	0.301523	8	39	-0.000104891	8
117	Linoleic acid	HMDB00673		Fatty Acid Oxidation and Synthesis	1.0453	0.296772	0.287363	0.308133	0.206233	0.206233	0.315639	0.634681	0.695456	0.21204	0.316665	YES	19.293	21.0721	NO	19.1692	21.5168	0.978569	0.978569	20.1089	20.1825	1.39384	1.07916	20.2511	20.343	1.33199	1.0616	1.13083e+06	589848	2.16797e+06	3.67547	1.24794e+06	1.10357	0.1397	1.10168	0.103566	0.101676	0.197402	0.210177	0.161089	0.308133	4	29	-1.73879e-05	4
118	BMP(18:1/16:0)			Phospholipid Metabolism	1.0444	-0.318121	-0.252869	0.308544	0.312081	0.312081	0.30924	0.293103	0.000715817	0.134799	0.000121282	YES	18.361	23.3236	NO	17.411	23.7537	0.978569	0.978569	21.0862	20.8423	2.11411	1.18738	20.7426	20.5823	2.09944	1.16725	2.2263e+06	513256	9.65683e+06	18.8148	1.7545e+06	0.788079	0.333427	1.26	-0.211921	0.260003	-0.157871	0.318026	-0.160954	0.308544	5	27	-0.000109608	5
119	PC(P-18:0/24:0)	HMDB08785		Plasmalogen Metabolism	1.0435	-0.319966	-0.297241	0.308949	0.433212	0.433212	0.309052	0.0504345	0.0784401	0.0636395	0.0263836	NO	16.1193	18.192	NO	16.0536	18.2378	0.978569	0.978569	17.2965	17.1556	1.32064	1.06588	17.1681	17.1457	1.32165	1.05987	160975	93330.3	277648	2.97489	147269	0.914857	0.124544	1.09016	-0.0851426	0.0901628	-0.122394	0.440009	-0.160821	0.308949	2	73	-2.86659e-05	2
120	MHC(18:1/24:1)	HMDB04975		Glycosphingolipid Metabolism	1.0424	-0.284963	-0.318824	0.309463	0.356332	0.356332	0.321049	0.846218	0.01279	0.76814	0.0105215	YES	15.2637	17.9411	NO	14.6386	18.105	0.978569	0.978569	16.5214	16.6024	1.56449	1.10813	16.3374	16.3718	1.4271	1.07698	94067.2	39126	226158	5.78024	82803.5	0.880259	0.182728	1.13503	-0.119741	0.135028	-0.144051	0.362747	-0.160653	0.309463	8	34	-0.000104891	8
121	Alanine	HMDB00161		Amino Acid Metabolism (not otherwise covered)	1.0392	-0.277084	-0.307195	0.310964	0.288485	0.288485	0.325404	0.697587	0.0618579	0.954125	0.383954	NO	24.3701	26.1006	NO	24.5491	25.5394	0.978569	0.978569	25.1864	25.2353	1.25313	1.05313	25.0962	25.0443	1.18413	1.03587	3.81827e+07	2.45355e+07	5.94209e+07	2.42184	3.58686e+07	0.939392	0.0903465	1.06463	-0.0606079	0.0646258	-0.165771	0.294097	-0.160162	0.310964	3	15	-4.37317e-05	3
122	Pyrophosphate	HMDB00250		Phosphate and Pyrophosphate Metabolism	1.0386	-0.32843	-0.300078	0.311262	0.250202	0.250202	0.308701	0.174978	0.454173	0.65148	0.926682	YES	14.4988	17.6706	NO	14.2162	17.3963	0.978569	0.978569	15.9758	16.0847	1.61809	1.11673	15.7478	15.8062	1.66487	1.11214	64447.7	25093.6	165520	6.59612	55025.6	0.853802	0.221099	1.16562	-0.146198	0.165621	-0.179578	0.255139	-0.160064	0.311262	6	23	-8.33809e-05	6
123	3-Hydroxy-cis-5-tetradecenoylcarnitine	HMDB13330		Fatty Acid Oxidation and Synthesis	1.0367	0.276355	0.233595	0.312149	0.544137	0.544137	0.326604	0.115005	0.344179	0.124858	0.402254	YES	21.2148	24.3443	NO	20.6843	25.2004	0.978569	0.978569	22.6959	22.7796	1.85804	1.15272	22.9429	22.9423	1.5902	1.10155	6.79412e+06	2.01737e+06	2.28813e+07	11.3422	8.06284e+06	1.18674	0.248024	1.18758	0.186738	0.187579	0.0947301	0.550682	0.159775	0.312149	4	19	-1.73879e-05	4
124	Arachidonyl carnitine	HMDB06455		Fatty Acid Oxidation and Synthesis	1.0365	0.385203	0.608578	0.312242	0.184588	0.184588	0.2983	0.673925	0.018182	0.731231	0.0219561	YES	19.0871	21.4199	NO	18.7075	22.4755	0.978569	0.978569	20.2314	20.2535	1.57153	1.10928	20.4826	20.5915	1.85297	1.13725	1.231e+06	507534	2.98573e+06	5.88281	1.46515e+06	1.19021	0.238353	1.17965	0.190211	0.179645	0.207205	0.187953	0.159745	0.312242	1	12	5.8918e-05	1
125	Linoleylcarnitine	HMDB06469	36816-10-1	Fatty Acid Oxidation and Synthesis	1.0358	0.3531	0.420907	0.312579	0.306071	0.306071	0.304228	0.337947	0.149427	0.189182	0.206773	NO	17.9618	19.7955	NO	17.9406	19.9398	0.978569	0.978569	18.9019	18.8787	1.20722	1.04415	18.9979	18.9402	1.25324	1.04819	489835	338649	708515	2.09218	523514	1.06876	0.0921733	1.06597	0.0687558	0.0659748	0.159844	0.311937	0.159635	0.312579	4	7	-1.73879e-05	4
126	Lanosterin	HMDB01251		Cholesterol, Cortisol, Non-Gonadal Steroid Metabolism	1.033	-0.370891	-0.30892	0.313919	0.425906	0.425906	0.302075	0.998136	0.245021	0.417531	0.192167	NO	16.0658	17.9327	YES	16.2232	17.7308	0.978569	0.978569	16.9589	16.9992	1.25791	1.05405	16.8361	16.977	1.34681	1.06405	127388	81248.2	199730	2.45827	116995	0.918418	0.117428	1.0848	-0.0815816	0.0847995	-0.124348	0.432687	-0.159199	0.313919	2	39	-2.86659e-05	2
127	Aspartylglycosamine	HMDB00489	2776-93-4	Amino-Sugar, Galactose, & Non-Glucose Metabolism	1.0246	0.314529	0.328565	0.317924	0.220284	0.220284	0.317876	0.857589	0.535651	0.61719	0.300432	NO	13.8162	16.5575	YES	14.8991	16.1661	0.978569	0.978569	15.2725	15.1869	1.40796	1.08166	15.4278	15.5326	1.41073	1.07439	39581.3	20241.9	77397.7	3.82364	44078.4	1.11362	0.153425	1.11221	0.113618	0.112207	0.191434	0.224572	0.157903	0.317924	6	4	-8.33809e-05	6
128	Ceramide(d18:1/25:0)	HMDB04957		Ceramide Metabolism	1.0241	-0.285776	-0.328994	0.318146	0.306091	0.306091	0.327414	0.668795	0.312664	0.538247	0.0630398	NO	17.3949	21.8172	NO	16.9286	21.4461	0.978569	0.978569	19.4428	19.606	1.68259	1.12679	19.2282	19.1874	1.54245	1.09457	712620	257005	1.97594e+06	7.68834	614157	0.861829	0.215998	1.16151	-0.138171	0.161507	-0.159838	0.311957	-0.157832	0.318146	2	23	-2.86659e-05	2
129	Ceramide(d18:1/23:0) or Ceramide(d18:1/22:1 OH)	HMDB00950		Ceramide Metabolism	1.0206	-0.325895	-0.250908	0.319848	0.294224	0.294224	0.316441	0.99009	0.0649326	0.964151	0.136037	NO	19.5995	22.976	YES	19.3148	22.7435	0.978569	0.978569	21.361	21.2877	1.54191	1.10444	21.1574	21.0292	1.59487	1.10223	2.6934e+06	1.15266e+06	6.29358e+06	5.46004	2.3389e+06	0.868385	0.200646	1.14921	-0.131615	0.149213	-0.163811	0.299923	-0.157285	0.319848	2	34	-2.86659e-05	2
130	5,6-trans-25-Hydroxyvitamin D3	HMDB06721	36149-00-5	Vitamin D (Calciferol) Metabolism	1.0191	-0.274892	-0.305163	0.320552	0.495028	0.495028	0.333562	0.320521	0.0013074	0.189373	0.000379578	NO	21.1492	25.3578	NO	20.7829	25.2754	0.978569	0.978569	23.355	23.2535	1.76967	1.13991	23.1286	23.0292	1.55309	1.09614	1.07288e+07	3.50494e+06	3.28413e+07	9.37	9.17078e+06	0.854784	0.230716	1.17342	-0.145216	0.173417	-0.106563	0.501787	-0.157059	0.320552	2	58	-2.86659e-05	2
131	PC(P-16:0/20:4)	HMDB11220		Plasmalogen Metabolism	1.0176	-0.286498	-0.315399	0.321284	0.234906	0.234906	0.329582	0.209011	0.170212	0.390357	0.425906	YES	21.1751	22.1678	NO	20.3052	22.8132	0.978569	0.978569	21.6033	21.6714	1.31802	1.0654	21.4892	21.5592	1.26433	1.05012	3.18601e+06	1.85438e+06	5.47391e+06	2.95189	2.94367e+06	0.923937	0.115459	1.08332	-0.0760633	0.0833197	-0.185506	0.239525	-0.156825	0.321284	3	22	-4.37317e-05	3
132	THC 18:1/16:0			Glycosphingolipid Metabolism	0.99711	0.48365	1.0527	0.331244	0.277159	0.277159	0.305292	0.768858	0.00720649	0.744157	0.0184957	YES	15.5654	18.5411	NO	14.3375	20.6568	0.984264	0.984264	17.2156	17.0532	1.52244	1.10123	17.5088	17.4972	2.25829	1.18514	152194	66775.8	346879	5.19468	186502	1.22542	0.281786	1.2157	0.225422	0.215699	0.169718	0.282588	0.153667	0.331244	8	1	-0.000104891	8
133	Deoxyadenosine monophosphate	HMDB00905		Purine Metabolism	0.98995	-0.289332	-0.228944	0.334756	0.250106	0.250106	0.33918	0.00175265	2.2628e-07	0.0262836	4.378e-05	YES	12.8628	14.642	YES	12.4432	14.7761	0.984264	0.984264	13.8523	13.7524	1.42295	1.08429	13.705	13.6096	1.38248	1.06987	14789.4	7408	29525.9	3.98567	13354.6	0.902979	0.15206	1.11116	-0.0970214	0.111155	-0.179614	0.255041	-0.152568	0.334756	2	10	-2.86659e-05	6
134	Vitamin K2	HMDB30017		Microbiome Metabolism	0.98285	-0.331403	-0.296422	0.338285	0.383201	0.383201	0.330621	0.729942	0.972439	0.683341	0.879753	NO	23.0627	24.3944	NO	22.8258	24.5041	0.984264	0.984264	23.7048	23.7286	1.21292	1.04528	23.6125	23.6649	1.25595	1.04867	1.36725e+07	9.36566e+06	1.99598e+07	2.13116	1.28252e+07	0.938033	0.0937085	1.06711	-0.0619669	0.0671097	-0.136185	0.389809	-0.151471	0.338285	2	59	-2.86659e-05	2
135	7-ketocholesterol	HMDB00501		Cholesterol, Cortisol, Non-Gonadal Steroid Metabolism	0.97096	-0.271515	-0.287416	0.344228	0.561074	0.561074	0.353068	0.484599	0.000199155	0.417952	0.000123696	NO	19.2053	23.866	NO	17.9358	24.2671	0.984264	0.984264	21.4484	21.5356	2.02906	1.17625	21.1712	21.1015	1.81067	1.13178	2.8616e+06	715011	1.14526e+07	16.0174	2.36142e+06	0.825211	0.29452	1.22648	-0.174789	0.226477	-0.0907756	0.56751	-0.149639	0.344228	2	41	-2.86659e-05	2
136	Quinolinic Acid	HMDB00232		Tryptophan, Kynurenine, Serotonin, Melatonin Metabolism	0.9658	-0.251167	-0.274647	0.346827	0.369468	0.369468	0.363865	0.298137	0.00798326	0.368014	0.0600148	YES	19.4584	20.518	NO	19.5228	20.3113	0.984264	0.984264	19.9597	19.9882	1.18376	1.03946	19.8985	19.9171	1.12652	1.02515	1.01967e+06	732587	1.41924e+06	1.9373	977364	0.958514	0.0663468	1.04706	-0.0414863	0.0470619	-0.140161	0.375985	-0.148844	0.346827	7	16	-0.000130437	7
137	Ceramide(d18:1/26:2)			Ceramide Metabolism	0.96284	-0.252811	-0.347231	0.348336	0.362939	0.362939	0.3642	0.804004	0.0352838	0.533557	0.00903793	NO	12.7131	18.0236	NO	12.6525	17.6823	0.984264	0.984264	15.3633	15.3684	1.97127	1.16848	15.1157	15.1674	1.63476	1.10792	42150.5	11145.5	159407	14.3023	35504.9	0.842335	0.26892	1.20491	-0.157665	0.204906	-0.142084	0.369408	-0.148384	0.348336	2	24	-2.86659e-05	2
138	1,25-Dihydroxyvitamin D3	HMDB01903		Vitamin D (Calciferol) Metabolism	0.95869	-0.356642	-0.0102602	0.350429	0.160726	0.160726	0.336312	0.652018	0.000306203	0.633574	0.00131547	YES	20.768	24.1772	YES	20.0262	23.9914	0.984264	0.984264	22.5032	22.4726	1.76584	1.13934	22.2106	22.0088	2.17954	1.1764	5.94472e+06	1.95032e+06	1.81199e+07	9.29072	4.85353e+06	0.816445	0.300586	1.23164	-0.183555	0.231644	-0.219054	0.163382	-0.147748	0.350429	2	19	-2.86659e-05	8
139	Ceramide(d18:1/18:2 OH)			Ceramide Metabolism	0.9504	-0.420167	-0.128908	0.354629	0.879474	0.879474	0.332032	0.651324	0.00696264	0.66562	0.0193311	YES	14.0326	15.9525	YES	12.9658	17.2326	0.984264	0.984264	14.9958	14.9926	1.45092	1.08914	14.7702	15.0992	1.90324	1.14361	32673.4	15753.4	67766.5	4.30171	27943.3	0.85523	0.229467	1.1724	-0.14477	0.172402	-0.0236816	0.881662	-0.146479	0.354629	2	44	-2.86659e-05	2
140	Arachidonic Acid	HMDB01043		Eicosanoid and Resolvin Metabolism	0.94955	0.312437	0.400305	0.355092	0.312002	0.312002	0.349205	0.387032	0.451771	0.0886202	0.237048	NO	22.6595	25.0174	NO	22.1656	25.4333	0.984264	0.984264	23.6898	23.8385	1.31041	1.06398	23.8117	23.7995	1.35964	1.06616	1.35317e+07	7.96589e+06	2.29864e+07	2.8856	1.47243e+07	1.08813	0.128637	1.09326	0.088134	0.0932601	0.157896	0.317947	0.146339	0.355092	4	6	-1.73879e-05	4
141	CL(18:2/18:2/18:2/18:1)	HMDB10247		Cardiolipin Metabolism	0.94894	-0.289457	-0.268356	0.355406	0.404282	0.404282	0.355744	0.672074	0.00154309	0.834862	0.0341161	NO	20.3504	22.7679	YES	20.4014	22.349	0.984264	0.984264	21.5487	21.5592	1.41325	1.08259	21.4043	21.3752	1.41202	1.07459	3.06764e+06	1.5573e+06	6.04276e+06	3.88027	2.77538e+06	0.904727	0.154527	1.11306	-0.0952726	0.113057	-0.130249	0.410995	-0.146245	0.355406	7	23	-0.000130437	7
142	PA(16:1/18:1)	HMDB07860		Phospholipid Metabolism	0.93924	0.288182	0.189923	0.360399	0.146207	0.146207	0.360199	0.00299487	3.2945e-08	0.0343376	2.08701e-05	YES	18.8658	20.3025	NO	18.2519	21.4297	0.984264	0.984264	19.6389	19.5842	1.45377	1.08963	19.7944	19.8408	1.45842	1.08186	816363	392094	1.69972e+06	4.33497	909309	1.11385	0.167994	1.1235	0.113855	0.123496	0.22693	0.148395	0.14475	0.360399	10	6	-1.18466e-05	10
143	L-Glutamic acid	HMDB00148		Bioamines and Neurotransmitter Metabolism	0.93662	0.374382	0.547855	0.361755	0.369643	0.369643	0.343729	0.664636	0.0949345	0.681902	0.0999745	NO	23.4391	25.7802	NO	23.3759	26.3202	0.984264	0.984264	24.6459	24.6096	1.30326	1.06265	24.789	24.848	1.49397	1.08731	2.62519e+07	1.56206e+07	4.41189e+07	2.82441	2.89886e+07	1.10425	0.149227	1.10898	0.104247	0.108975	0.14011	0.376161	0.144346	0.361755	1	15	5.8918e-05	1
144	Aldosterone	HMDB00037		Cholesterol, Cortisol, Non-Gonadal Steroid Metabolism	0.93087	0.304823	0.334582	0.364742	0.471251	0.471251	0.359202	0.565766	0.00484921	0.427925	0.0233927	NO	13.3904	15.8746	YES	13.5683	15.7753	0.984264	0.984264	14.5984	14.6325	1.34291	1.06998	14.7281	14.6718	1.3947	1.07183	24806.3	13918.3	44211.6	3.1765	27139	1.09404	0.13978	1.10174	0.0940371	0.101737	0.112515	0.478057	0.14346	0.364742	7	10	-0.000130437	10
145	14,15-DHET	HMDB02265		Eicosanoid and Resolvin Metabolism	0.92817	0.318656	0.355735	0.366146	0.220247	0.220247	0.357161	0.487804	0.0765592	0.166535	0.0216775	NO	15.1892	17.8083	YES	15.6175	17.9798	0.984264	0.984264	16.5804	16.4987	1.33772	1.06903	16.7141	16.7987	1.42486	1.07662	97991.6	55400.1	173327	3.12865	107512	1.09715	0.143596	1.10465	0.0971537	0.104655	0.191449	0.224533	0.143044	0.366146	4	27	-1.73879e-05	1
146	PE(34:2)	HMDB08928		Phospholipid Metabolism	0.91083	0.305079	0.403916	0.375263	0.433343	0.433343	0.368028	0.869112	0.187519	0.556051	0.203727	NO	17.7981	21.0442	NO	17.1764	21.5096	0.984264	0.984264	19.3016	19.4211	1.48949	1.09572	19.477	19.343	1.59465	1.1022	646211	295951	1.41101e+06	4.7677	729734	1.12925	0.192607	1.14283	0.12925	0.142827	0.12236	0.44014	0.140371	0.375263	5	4	-0.000109608	5
147	Taurine	HMDB00251		Taurine, Hypotaurine Metabolism	0.91055	-0.261918	-0.260373	0.375409	0.43338	0.43338	0.381118	0.45958	0.00428127	0.46744	0.0278711	YES	25.2369	26.7107	NO	24.8502	26.7339	0.984264	0.984264	25.9178	25.9738	1.30793	1.06352	25.8163	25.792	1.2708	1.05124	6.33901e+07	3.74557e+07	1.07282e+08	2.86422	5.90862e+07	0.932105	0.114416	1.08254	-0.0678953	0.0825371	-0.12235	0.440177	-0.140329	0.375409	7	31	-0.000130437	7
148	SM(d18:1/16:2 OH)			Sphingomyelin Metabolism	0.90596	0.265863	0.264338	0.377845	0.479172	0.479172	0.381608	0.733025	0.873197	0.755443	0.789612	NO	22.0345	23.2028	NO	22.1054	23.1453	0.984264	0.984264	22.5847	22.6186	1.13234	1.02892	22.6324	22.6253	1.12241	1.02437	6.29038e+06	4.9304e+06	8.0255e+06	1.62776	6.50171e+06	1.0336	0.0538409	1.03802	0.0335952	0.0380248	0.110514	0.485968	0.139621	0.377845	8	14	-0.000104891	8
149	2-Methylcitric acid	HMDB00379		Krebs Cycle	0.90329	-0.303457	-0.25522	0.379265	0.471251	0.471251	0.371814	0.685559	0.752798	0.852596	0.827178	NO	16.4995	18.7198	NO	16.1494	18.9066	0.984264	0.984264	17.5765	17.6096	1.30484	1.06295	17.46	17.528	1.3678	1.06749	195456	116025	329264	2.83786	180294	0.922429	0.12897	1.09351	-0.0775712	0.0935128	-0.112515	0.478057	-0.13921	0.379265	7	39	-0.000130437	7
150	SM(d18:1/20:1 OH)			Sphingomyelin Metabolism	0.89922	-0.258008	-0.250963	0.381441	0.519282	0.519282	0.387352	0.143164	0.0551019	0.0303032	0.00711279	YES	21.8182	22.6246	YES	21.8372	22.558	0.984264	0.984264	22.2944	22.2214	1.1559	1.0338	22.2405	22.1976	1.1374	1.02721	5.14372e+06	3.87218e+06	6.83282e+06	1.76459	4.955e+06	0.96331	0.0616376	1.04365	-0.0366896	0.0436498	-0.100647	0.525954	-0.138582	0.381441	8	17	-0.000104891	8
151	N-oleoylethanolamine	HMDB02088		Endocannabinoid Metabolism	0.88865	0.256566	0.202477	0.387115	0.349684	0.349684	0.392375	0.213008	0.00013678	0.625812	0.00499659	YES	19.9272	21.9646	NO	19.4189	22.5574	0.984264	0.984264	20.9017	20.9459	1.38906	1.07831	21.0234	20.9882	1.34428	1.06363	1.95908e+06	1.02877e+06	3.73065e+06	3.62631	2.13142e+06	1.08797	0.14054	1.10232	0.087971	0.102318	0.146054	0.356041	0.136954	0.387115	4	26	-1.73879e-05	4
152	Ceramide(d18:1/22:0)	HMDB04952		Ceramide Metabolism	0.87127	-0.271294	-0.205756	0.396553	0.383279	0.383279	0.394974	0.177465	7.17358e-05	0.152111	0.000855065	NO	20.1763	23.8888	NO	19.9766	23.3662	0.984264	0.984264	21.9988	22.0325	1.52092	1.10098	21.8347	21.6714	1.54541	1.09501	4.19078e+06	1.84231e+06	9.53291e+06	5.17442	3.74016e+06	0.892474	0.190808	1.1414	-0.107526	0.141403	-0.136163	0.389886	-0.134276	0.396553	2	49	-2.86659e-05	2
153	Cholesteryl sulfate	HMDB00653		Cholesterol, Cortisol, Non-Gonadal Steroid Metabolism	0.86849	-0.371441	-0.256178	0.398076	0.255329	0.255329	0.37706	0.192674	0.0273125	0.404264	0.102859	YES	26.8359	27.5041	YES	26.6264	27.5565	0.984264	0.984264	27.179	27.17	1.12986	1.02841	27.1136	27.0914	1.22482	1.04319	1.51952e+08	1.19613e+08	1.93034e+08	1.61383	1.45215e+08	0.955662	0.0731756	1.05203	-0.0443379	0.0520298	-0.177648	0.260367	-0.133847	0.398076	10	19	-1.18466e-05	10
154	3-Hydroxyhexadecanoylcarnitine	HMDB13336		Fatty Acid Oxidation and Synthesis	0.86584	0.220912	0.131943	0.399534	0.495028	0.495028	0.418046	0.13623	0.0798379	0.462038	0.254953	YES	21.2368	24.2861	NO	21.2474	24.3869	0.984264	0.984264	22.7593	22.7614	1.59039	1.11232	22.9071	22.8171	1.36748	1.06744	7.09934e+06	2.85937e+06	1.76265e+07	6.16448	7.86562e+06	1.10794	0.18013	1.13299	0.107936	0.132986	0.106563	0.501787	0.133438	0.399534	4	33	-1.73879e-05	4
155	20-Hydroxyeicosatetraenoic acid	HMDB05998		Eicosanoid and Resolvin Metabolism	0.86145	0.284708	0.303158	0.401946	0.685898	0.685898	0.395698	0.231583	0.0467049	0.0585329	0.0069121	YES	17.9877	18.7026	NO	17.2901	19.9863	0.984264	0.984264	18.4427	18.3452	1.24721	1.05199	18.5335	18.6382	1.28873	1.05432	356303	231088	549366	2.3773	379433	1.06491	0.105682	1.076	0.0649148	0.076003	0.063161	0.691091	0.132762	0.401946	1	20	5.8918e-05	1
156	SM(d18:1/24:0)	HMDB11697		Sphingomyelin Metabolism	0.85589	-0.240865	-0.26971	0.405019	0.265946	0.265946	0.412653	0.500533	0.532178	0.221234	0.389538	NO	19.2933	21.3268	YES	19.4161	20.7482	0.984264	0.984264	20.2032	20.3101	1.25208	1.05293	20.125	20.0821	1.21198	1.0409	1.20714e+06	776961	1.87549e+06	2.41388	1.14351e+06	0.947292	0.0942393	1.0675	-0.0527078	0.0675024	-0.173735	0.271181	-0.131905	0.405019	8	5	-0.000104891	8
157	Cinnamoylglycine	HMDB11621		Tyrosine and Phenylalanine Metabolism	0.85487	0.285756	0.327807	0.405584	0.527289	0.527289	0.398515	0.393346	0.712743	0.366396	0.533574	YES	20.0646	20.7487	NO	19.6274	21.3277	0.984264	0.984264	20.3993	20.4067	1.15139	1.03287	20.4575	20.4775	1.17926	1.03498	1.38297e+06	1.0491e+06	1.82309e+06	1.73776	1.43982e+06	1.0411	0.0680968	1.04833	0.0411048	0.0483328	0.0987252	0.533925	0.131748	0.405584	9	17	-2.19457e-05	9
158	Ceramide(d18:1/20:1 OH)			Ceramide Metabolism	0.84951	-0.240863	-0.274489	0.408561	0.312042	0.312042	0.415418	0.840446	0.0557037	0.954494	0.185391	NO	14.4215	19.2011	NO	14.1414	19.0779	0.984264	0.984264	16.7832	16.8113	1.72051	1.13257	16.5946	16.6096	1.60245	1.10332	112782	38936	326685	8.3903	98964.5	0.877483	0.228856	1.17191	-0.122517	0.171905	-0.157883	0.317987	-0.130921	0.408561	2	57	-2.86659e-05	2
159	LysoPC(22:0)	HMDB10398		Phospholipid Metabolism	0.84815	-0.23241	-0.257062	0.40932	0.376423	0.376423	0.419642	0.559337	0.00133493	0.649865	0.00892593	YES	13.7099	16.1853	NO	13.7393	15.9478	0.984264	0.984264	15.0548	14.9476	1.4981	1.09717	14.9193	14.8435	1.38575	1.07039	34037.7	15413.4	75166.2	4.87669	30985.8	0.910337	0.165919	1.12188	-0.089663	0.12188	-0.138137	0.382987	-0.130711	0.40932	5	19	-0.000109608	1
160	3-Hydroxydodecanoylcarnitine	HMDB0061638		Fatty Acid Oxidation and Synthesis	0.84271	0.242553	0.21483	0.412353	0.433362	0.433362	0.417718	0.769953	0.441331	0.900391	0.352598	NO	20.8457	25.5011	NO	21.3915	25.4936	0.984264	0.984264	23.0921	23.1734	1.70911	1.13084	23.2796	23.4425	1.61682	1.10537	8.94134e+06	3.12733e+06	2.55641e+07	8.17442	1.01827e+07	1.13883	0.22882	1.17188	0.13883	0.171876	0.122355	0.440158	0.129874	0.412353	4	10	-1.73879e-05	4
161	Tiglylcarnitine	HMDB02366	64191-86-2	Branch Chain Amino Acid Metabolism	0.84229	-0.264706	-0.238752	0.412592	0.519282	0.519282	0.410222	0.794654	0.43441	0.940515	0.364419	NO	22.278	24.682	NO	21.8521	24.877	0.984264	0.984264	23.4025	23.48	1.42411	1.08449	23.2674	23.3645	1.45264	1.08097	1.10877e+07	5.54491e+06	2.2171e+07	3.99845	1.00971e+07	0.91066	0.1622	1.11899	-0.0893403	0.118992	-0.100647	0.525954	-0.129808	0.412592	6	13	-8.33809e-05	6
162	DHC(18:1/24:1)			Glycosphingolipid Metabolism	0.83435	0.233498	0.312515	0.417047	0.899448	0.899448	0.425119	0.272914	0.000354011	0.256708	0.00994736	YES	16.6757	19.7038	YES	16.5494	19.6407	0.984264	0.984264	17.9201	18.1898	1.87534	1.15518	18.132	18.0951	1.70217	1.11729	248029	72321.1	850628	11.7618	287254	1.15815	0.262516	1.19957	0.158147	0.199569	0.0197338	0.901282	0.128585	0.417047	8	10	-0.000104891	8
163	5-Methyltetrahydrofolic acid	C04488		1-Carbon, Folate Metabolism	0.82977	-0.20665	-0.328982	0.419724	0.418692	0.418692	0.44073	0.992931	6.06628e-05	0.987195	0.000342952	YES	12.2308	17.3155	NO	12.0387	16.7184	0.984264	0.984264	14.7319	14.7731	2.51322	1.23543	14.4571	14.3786	1.78742	1.12874	27210.3	4469.75	165648	37.0597	22491.9	0.826594	0.351509	1.27589	-0.173406	0.275894	-0.126297	0.425455	-0.127854	0.419724	7	14	-0.000130437	7
164	5-Methylthioadenosine	HMDB01173		Polyamine Metabolism	0.82633	-0.236873	-0.274025	0.421575	0.425943	0.425943	0.427254	0.724179	0.563076	0.843791	0.566921	NO	18.1394	22.1768	NO	18.5521	21.1993	0.984264	0.984264	20.0074	20.1581	1.50581	1.09846	19.8675	19.8757	1.43932	1.07889	1.05398e+06	472502	2.35103e+06	4.97571	956582	0.907593	0.174229	1.12836	-0.0924068	0.128361	-0.124338	0.432725	-0.127349	0.421575	3	3	-4.37317e-05	1
165	Glyoxylic acid	HMDB00119		Peroxisomal Metabolism	0.81871	0.293551	0.322397	0.425908	0.132559	0.132559	0.414256	0.0327629	0.000161445	0.246317	0.0067448	YES	16.0978	17.1041	YES	15.8277	17.6666	0.984264	0.984264	16.6278	16.601	1.22599	1.04785	16.7141	16.7471	1.3044	1.05697	101270	67927.1	150979	2.22266	107512	1.06164	0.104586	1.07519	0.0616364	0.0751861	0.234899	0.134284	0.126174	0.425908	1	5	5.8918e-05	1
166	Homocysteine	HMDB00742		SAM, SAH, Methionine, Cysteine, Glutathione Metabolism	0.81579	0.228117	0.216534	0.427568	0.595504	0.595504	0.43561	0.542892	0.407253	0.982092	0.954738	YES	15.8078	16.5929	YES	15.9634	16.4678	0.984264	0.984264	16.1841	16.2004	1.12965	1.02836	16.2242	16.2156	1.10851	1.02171	74455.6	58631.4	94550.7	1.61263	76555.2	1.0282	0.050876	1.03589	0.0281988	0.0358937	0.082909	0.601673	0.125725	0.427568	1	17	5.8918e-05	1
167	PC(30:0)	HMDB07869		Phospholipid Metabolism	0.81456	0.276872	0.331784	0.428272	0.448251	0.448251	0.420093	0.814793	0.649437	0.545887	0.321462	NO	23.5149	24.8743	NO	22.9658	25.5412	0.984264	0.984264	24.1795	24.1946	1.23201	1.04903	24.2629	24.2535	1.2852	1.05371	1.90006e+07	1.26229e+07	2.86005e+07	2.26576	2.01305e+07	1.05947	0.102305	1.07349	0.0594706	0.0734872	0.118432	0.455065	0.125535	0.428272	8	9	-0.000104891	8
168	Testosterone	HMDB00234	58-22-0	Gonadal Steroids	0.81344	0.221369	0.121798	0.428905	0.535781	0.535781	0.439698	0.724747	0.0118817	0.630055	0.011904	YES	13.9657	16.9109	NO	13.3688	17.7922	0.984264	0.984264	15.2987	15.4383	1.89744	1.15829	15.5032	15.5805	1.66482	1.11214	40304.5	11485.3	141437	12.3146	46444.1	1.15233	0.261634	1.19884	0.152333	0.198836	0.0967036	0.542373	0.125365	0.428905	7	2	-0.000130437	7
169	Glucosamine	HMDB01514		Amino-Sugar, Galactose, & Non-Glucose Metabolism	0.81268	0.209737	0.147341	0.429347	0.311983	0.311983	0.445936	0.0123237	3.87742e-05	0.081046	0.00255904	YES	19.2109	20.5614	NO	19.4	20.4631	0.984264	0.984264	19.8813	19.8861	1.19966	1.04265	19.9364	19.9316	1.1355	1.02685	965783	675963	1.37986e+06	2.04133	1.00337e+06	1.03892	0.0713551	1.0507	0.0389189	0.0507031	0.157903	0.317927	0.125246	0.429347	1	31	5.8918e-05	1
170	9-Decenoylcarnitine	HMDB13205		Fatty Acid Oxidation and Synthesis	0.80919	-0.25042	-0.217932	0.431351	0.418692	0.418692	0.430198	0.328507	0.00280908	0.495372	0.0292349	NO	26.353	29.3952	NO	26.2162	29.3876	0.984264	0.984264	27.8297	27.8741	1.45673	1.09014	27.6938	27.8019	1.47281	1.08408	2.3855e+08	1.14119e+08	4.98656e+08	4.36961	2.17103e+08	0.910095	0.170494	1.12544	-0.0899048	0.125444	-0.126297	0.425455	-0.124707	0.431351	4	5	-1.73879e-05	4
171	SM(d18:1/18:0 OH)			Sphingomyelin Metabolism	0.79966	-0.243429	-0.244009	0.436838	0.404301	0.404301	0.437037	0.34093	0.378954	0.459685	0.588968	NO	21.5894	22.9463	NO	21.6474	22.7298	0.984264	0.984264	22.2248	22.2679	1.17767	1.03823	22.1674	22.1886	1.17758	1.03467	4.90158e+06	3.55737e+06	6.75373e+06	1.89852	4.71028e+06	0.960972	0.073129	1.052	-0.0390282	0.0519958	-0.130243	0.411014	-0.123238	0.436838	2	61	-2.86659e-05	2
172	2-Isopropylmalic acid	HMDB00402		Microbiome Metabolism	0.79066	0.238289	0.222767	0.442054	0.495028	0.495028	0.443082	0.190359	7.86049e-06	0.598907	0.00072806	YES	17.119	19.51	YES	16.8048	19.7886	0.984264	0.984264	18.3381	18.3145	1.53329	1.10302	18.485	18.2967	1.52131	1.09143	331368	143379	765836	5.34134	366896	1.10722	0.189586	1.14044	0.107216	0.140437	0.106563	0.501787	0.121852	0.442054	7	27	-0.000130437	7
173	L-Glutarylcarnitine	HMDB13130		Fatty Acid Oxidation and Synthesis	0.78847	0.276823	0.356664	0.44333	0.640097	0.640097	0.433101	0.523224	0.6923	0.23915	0.362756	NO	22.3798	23.9085	YES	22.3569	23.8653	0.984264	0.984264	23.0504	23.1441	1.19183	1.04108	23.1205	23.1111	1.24856	1.04738	8.68673e+06	6.15848e+06	1.22529e+07	1.9896	9.11915e+06	1.04978	0.0885055	1.06327	0.0497799	0.0632681	0.0730211	0.645829	0.121514	0.44333	6	34	-8.33809e-05	6
174	PI(38:3)	HMDB09813		Phospholipid Metabolism	0.78654	-0.252891	-0.235744	0.444455	0.535765	0.535765	0.440299	0.887342	0.918592	0.86287	0.845555	NO	25.3427	26.8402	NO	25.0636	26.8575	0.984264	0.984264	26.0665	26.0914	1.197	1.04212	26.0009	25.9606	1.21873	1.04211	7.02727e+07	4.93993e+07	9.99662e+07	2.02364	6.71487e+07	0.955543	0.0841612	1.06007	-0.0444565	0.0600712	-0.0967075	0.542357	-0.121217	0.444455	2	72	-2.86659e-05	2
175	Adipoylcarnitine	HMDB0061677		Fatty Acid Oxidation and Synthesis	0.78126	0.250636	0.34584	0.447542	0.448362	0.448362	0.443556	0.702262	0.288684	0.669088	0.111036	NO	19.8542	22.9695	YES	20.5332	22.4998	0.984264	0.984264	21.4975	21.4118	1.43723	1.08677	21.6287	21.5165	1.48822	1.08643	2.96075e+06	1.4543e+06	6.02768e+06	4.14474	3.24252e+06	1.09517	0.169459	1.12464	0.0951694	0.124637	0.118403	0.455175	0.120403	0.447542	6	38	-8.33809e-05	6
176	Oleoylcarnitine	HMDB05065	38677-66-6	Fatty Acid Oxidation and Synthesis	0.77985	0.231767	0.243902	0.448365	0.527473	0.527473	0.450568	0.329387	0.16505	0.220277	0.326158	NO	18.9274	21.8651	NO	19.3685	21.7592	0.984264	0.984264	20.382	20.3962	1.343	1.07	20.4806	20.5638	1.32593	1.06059	1.36647e+06	766611	2.43572e+06	3.17726	1.46314e+06	1.07074	0.129342	1.09379	0.0707386	0.0937946	0.0986811	0.534108	0.120186	0.448365	4	20	-1.73879e-05	4
177	L-Tryptophan	HMDB00929		Tryptophan, Kynurenine, Serotonin, Melatonin Metabolism	0.77809	0.230028	0.24664	0.449399	0.569604	0.569604	0.452057	0.0214329	0.333782	0.121282	0.603708	YES	26.0147	26.7277	NO	25.6773	27.0417	0.984264	0.984264	26.3414	26.3712	1.17555	1.0378	26.3951	26.3595	1.16554	1.03246	8.50255e+07	6.19267e+07	1.1674e+08	1.88514	8.82483e+07	1.0379	0.0706337	1.05018	0.0379043	0.0501779	0.0888058	0.57598	0.119914	0.449399	9	25	-2.19457e-05	9
178	Tiglylglycine	HMDB00959		Branch Chain Amino Acid Metabolism	0.77499	0.243767	0.405837	0.451217	0.658306	0.658306	0.448743	0.0864699	0.76037	0.156614	0.829138	YES	15.0661	18.6062	NO	14.8504	18.7215	0.984264	0.984264	16.7458	16.8361	1.5976	1.11347	16.9106	16.786	1.64321	1.10911	109899	43872.9	275292	6.27477	123195	1.12098	0.215329	1.16097	0.120983	0.160968	0.0690684	0.663834	0.119437	0.451217	7	40	-0.000130437	7
179	Cysteamine	HMDB02991		SAM, SAH, Methionine, Cysteine, Glutathione Metabolism	0.77489	0.240496	0.24537	0.451279	0.43325	0.43325	0.449859	0.610078	0.428203	0.350616	0.126297	NO	19.9479	21.3073	NO	19.6736	21.7375	0.984264	0.984264	20.6483	20.6276	1.20487	1.04368	20.713	20.7056	1.2129	1.04107	1.64344e+06	1.14053e+06	2.3681e+06	2.07631	1.71878e+06	1.04584	0.0847139	1.06048	0.0458421	0.0604774	0.122384	0.440046	0.119421	0.451279	6	37	-8.33809e-05	6
180	MHC(18:1/24:0)	HMDB04978		Glycosphingolipid Metabolism	0.7747	-0.240941	-0.222128	0.451394	0.343309	0.343309	0.449806	0.087469	0.952841	0.302381	0.942404	YES	13.7095	16.2311	YES	13.8206	15.9439	0.984264	0.984264	14.9023	14.9703	1.40675	1.08144	14.7836	14.8823	1.42583	1.07678	30621.7	15686.3	59777.4	3.8108	28204.4	0.92106	0.155397	1.11373	-0.0789395	0.113728	-0.147998	0.349606	-0.119391	0.451394	8	46	-0.000104891	8
181	Cotinine	HMDB01046		OTC and Prescription Pharmaceutical Metabolism	0.77416	0.247417	0.0775995	0.451711	0.336874	0.336874	0.448015	0.00167025	2.39264e-06	3.65016e-05	1.42298e-07	YES	13.5932	18.4878	YES	12.1695	20.2158	0.984264	0.984264	17.1777	16.0405	8.77335	1.6458	17.9529	16.1927	10.653	1.63773	148255	2100.9	1.0462e+07	4979.76	253726	1.71142	1.01152	2.01604	0.711415	1.01604	0.149983	0.343106	0.119308	0.451711	1	33	5.8918e-05	1
182	4-Hydroxyphenyllactic acid	HMDB00755		Microbiome Metabolism	0.77321	0.228635	0.213682	0.452268	0.487092	0.487092	0.45489	0.958877	0.237786	0.738422	0.140819	NO	20.9153	23.2941	NO	20.7098	23.7093	0.984264	0.984264	22.0633	22.1047	1.44081	1.08739	22.1838	22.2096	1.41356	1.07484	4.38244e+06	2.14214e+06	8.96569e+06	4.18539	4.76408e+06	1.08708	0.159534	1.11693	0.0870837	0.116926	0.108532	0.493872	0.119163	0.452268	4	23	-1.73879e-05	4
183	CL(18:2/18:2/18:2/22:6)	HMDB58815		Cardiolipin Metabolism	0.77285	-0.247913	-0.192686	0.452481	0.685922	0.685922	0.448508	0.0178415	5.28482e-07	0.118639	0.00018624	YES	19.1091	21.1573	YES	19.0181	21.2231	0.984264	0.984264	20.1134	20.1332	1.39138	1.07872	19.9952	20.1206	1.43631	1.07842	1.1343e+06	593712	2.16712e+06	3.65012	1.04512e+06	0.921378	0.154321	1.1129	-0.0786216	0.112897	-0.0631559	0.691115	-0.119107	0.452481	7	17	-0.000130437	7
184	Methionine sulfoxide	HMDB02005		SAM, SAH, Methionine, Cysteine, Glutathione Metabolism	0.77045	-0.189027	-0.210335	0.453896	0.732957	0.732957	0.47587	2.17226e-06	9.36532e-10	0.0002609	9.09811e-07	YES	16.8349	18.9581	YES	17.0961	18.6612	0.984264	0.984264	17.9875	17.8965	1.43824	1.08695	17.8884	17.8787	1.24498	1.04675	259877	127474	529805	4.15619	242624	0.933611	0.137161	1.09974	-0.0663892	0.0997387	-0.0532857	0.737514	-0.118737	0.453896	7	21	-0.000130437	7
185	Taurodeoxycholic acid Pool	HMDB00896		Bile Salt Metabolism	0.76138	-0.314752	0.757665	0.459266	0.168436	0.168436	0.440479	0.913385	0.0431864	0.378384	0.000370355	NO	14.9991	22.3264	YES	13.0076	22.6893	0.985445	0.985445	19.0191	18.6628	2.59374	1.2444	18.5863	17.8484	4.56484	1.37246	531263	82037.8	3.44037e+06	41.9364	393573	0.740825	0.555108	1.46928	-0.259175	0.469279	-0.21509	0.171328	-0.117339	0.459266	8	2	-0.000104891	10
186	Creatinine	HMDB00562		SAM, SAH, Methionine, Cysteine, Glutathione Metabolism	0.75612	-0.260547	-0.2482	0.462394	0.382835	0.382835	0.453485	0.207872	0.333524	0.1071	0.196336	YES	27.8339	28.1722	YES	27.7107	28.2846	0.985445	0.985445	27.9916	28.003	1.06783	1.01517	27.967	27.9977	1.0841	1.01698	2.66885e+08	2.34672e+08	3.03521e+08	1.29338	2.62361e+08	0.983046	0.0325875	1.02284	-0.0169538	0.022845	-0.13629	0.38944	-0.116529	0.462394	6	12	-8.33809e-05	6
187	SM(d18:1/20:2 OH)			Sphingomyelin Metabolism	0.7521	0.204458	0.174805	0.464795	0.487074	0.487074	0.475181	0.779708	0.702848	0.805387	0.580827	YES	21.6164	22.8558	NO	21.7073	23.0852	0.985445	0.985445	22.2384	22.2361	1.21565	1.04582	22.296	22.3962	1.16818	1.03294	4.94804e+06	3.37449e+06	7.25536e+06	2.15006	5.1496e+06	1.04073	0.0797749	1.05685	0.0407342	0.0568531	0.108536	0.493854	0.115909	0.464795	8	7	-0.000104891	8
188	Ceramide(d18:1/22:0 OH)			Ceramide Metabolism	0.73945	-0.206967	-0.251528	0.472387	0.613255	0.613255	0.479832	0.82486	0.00019975	0.892829	0.00268233	NO	13.8246	18.2434	NO	13.6034	18.2366	0.985445	0.985445	16.0919	16.034	1.78964	1.14285	15.9181	15.92	1.63946	1.10858	69846.1	22321.4	218556	9.7913	61919.6	0.886515	0.243361	1.18375	-0.113485	0.183747	-0.0789353	0.619261	-0.11396	0.472387	2	28	-2.86659e-05	2
189	LysoPC(16:0)	HMDB10382		Phospholipid Metabolism	0.73719	-0.203086	-0.224634	0.47375	0.544154	0.544154	0.482697	0.390952	0.138657	0.19545	0.0252238	NO	21.3987	24.1484	YES	21.8508	23.5221	0.985445	0.985445	22.8514	22.7735	1.39397	1.07918	22.7541	22.6865	1.31337	1.05849	7.56747e+06	3.9465e+06	1.45107e+07	3.67686	7.07383e+06	0.934768	0.137152	1.09973	-0.0652318	0.0997319	-0.0947262	0.550698	-0.113611	0.47375	5	7	-0.000109608	5
190	Uridine	HMDB00296		Pyrimidine Metabolism	0.72201	0.229173	0.285494	0.482964	0.260725	0.260725	0.479816	0.213577	0.30992	0.0224087	0.103786	YES	21.4859	22.9921	YES	21.6688	22.9899	0.985445	0.985445	22.0991	22.239	1.29615	1.06132	22.1849	22.3294	1.32281	1.06007	4.49259e+06	2.70204e+06	7.46967e+06	2.76446	4.76776e+06	1.06125	0.120224	1.0869	0.0612499	0.0869034	0.175645	0.265865	0.111272	0.482964	6	39	-8.33809e-05	6
191	Nicotinamide N-oxide	HMDB02730		Vitamin B3 (Niacin, NAD+) Metabolism	0.71414	-0.192896	-0.192736	0.487776	0.47919	0.47919	0.49844	1.62916e-07	2.43802e-11	7.27692e-05	1.95511e-08	YES	17.6806	19.9607	YES	16.9548	20.0473	0.985445	0.985445	18.869	18.8207	2.12504	1.18878	18.6592	18.5011	1.80779	1.13141	478785	109270	2.09788e+06	19.199	413993	0.864674	0.306545	1.23674	-0.135326	0.236742	-0.110509	0.485985	-0.110059	0.487776	7	13	-0.000130437	7
192	L-Kynurenine	HMDB00183		Tryptophan, Kynurenine, Serotonin, Melatonin Metabolism	0.70386	-0.198457	-0.221611	0.494102	0.383105	0.383105	0.50062	0.583877	0.370929	0.39595	0.275583	NO	22.5716	25.3095	NO	23.0416	24.616	0.985445	0.985445	23.9248	23.9406	1.2943	1.06097	23.851	23.8288	1.24963	1.04756	1.59252e+07	9.60498e+06	2.64043e+07	2.74902	1.51304e+07	0.950092	0.108555	1.07815	-0.0499076	0.0781475	-0.136213	0.389712	-0.108474	0.494102	6	14	-8.33809e-05	6
193	MHC(18:1/16:0)	HMDB04971		Glycosphingolipid Metabolism	0.69993	-0.200399	-0.214714	0.496526	0.330515	0.330515	0.501653	0.437905	0.00110944	0.646414	0.0228023	YES	18.9055	21.2063	YES	18.1781	21.052	0.985445	0.985445	19.855	20.0559	1.59631	1.11326	19.7198	19.615	1.51747	1.09085	948314	379177	2.37171e+06	6.25488	863471	0.910533	0.199251	1.1481	-0.0894671	0.148102	-0.151969	0.33668	-0.10787	0.496526	8	43	-0.000104891	8
194	FAD	HMDB01248		Vitamin B2 (Riboflavin) Metabolism	0.69685	0.20749	0.184131	0.498442	0.418673	0.418673	0.500235	0.987959	0.0260158	0.926507	0.117581	NO	12.6144	16.1697	NO	12.9906	16.1704	0.985445	0.985445	14.3524	14.392	1.49522	1.09668	14.4728	14.5805	1.47299	1.08411	20916.9	9507.65	46017.3	4.84003	22737.7	1.08705	0.176921	1.13047	0.0870507	0.130469	0.126302	0.425436	0.107393	0.498442	7	8	-0.000130437	7
195	Glutaconic acid	HMDB00620		Pentose Phosphate, Gluconate Metabolism	0.68988	-0.169718	-0.265722	0.502766	0.52744	0.52744	0.522954	0.330812	0.00864325	0.576007	0.0302016	YES	19.5275	21.6918	YES	19.8796	21.2851	0.985445	0.985445	20.5882	20.6096	1.48427	1.09483	20.4915	20.5823	1.2729	1.0516	1.57637e+06	726932	3.4184e+06	4.7025	1.47418e+06	0.935172	0.149513	1.10919	-0.0648285	0.109195	-0.0986891	0.534075	-0.10632	0.502766	7	18	-0.000130437	7
196	PE(20:4/18:1)	HMDB09389		Phospholipid Metabolism	0.68059	-0.187676	-0.225317	0.508569	0.487092	0.487092	0.516938	0.747833	0.0604926	0.297383	0.000904979	NO	18.6626	23.2577	YES	18.5541	22.3411	0.985445	0.985445	20.9258	20.9601	1.99423	1.17158	20.7389	20.4476	1.76636	1.12595	1.99199e+06	514905	7.70634e+06	14.9665	1.74995e+06	0.878495	0.285455	1.21879	-0.121505	0.218794	-0.108532	0.493872	-0.104888	0.508569	5	29	-0.000109608	5
197	Hexose Disaccharide Pool	HMDB00258		Amino-Sugar, Galactose, & Non-Glucose Metabolism	0.67957	-0.202674	-0.159171	0.50921	0.390172	0.390172	0.510823	0.000102292	3.10974e-09	0.00462636	3.05464e-06	YES	17.5539	19.629	YES	17.0748	19.6841	0.985445	0.985445	18.6948	18.5915	1.4903	1.09585	18.5781	18.3794	1.47034	1.0837	424321	194124	927492	4.77784	391360	0.922321	0.175743	1.12955	-0.0776792	0.129546	-0.134201	0.396819	-0.104731	0.50921	1	18	5.8918e-05	10
198	Ceramide(d18:1/26:1)			Ceramide Metabolism	0.67916	0.235442	0.448132	0.509464	0.544154	0.544154	0.500569	0.983685	0.198797	0.713035	0.0404189	NO	14.1973	18.8831	YES	14.9227	18.7496	0.985445	0.985445	16.4774	16.5402	1.68902	1.12778	16.6555	16.8361	1.91989	1.14569	91243.4	32661.6	254897	7.80418	103228	1.13134	0.26191	1.19907	0.131344	0.199065	0.0947262	0.550698	0.104668	0.509464	2	67	-2.86659e-05	3
199	Retinal	HMDB01358	116-31-4	Vitamin A (Retinol), Carotenoid Metabolism	0.67737	-0.203264	-0.198123	0.51059	0.752024	0.752024	0.511707	0.546167	0.0393409	0.637885	0.108006	YES	17.0414	18.479	NO	16.8353	18.5521	0.985445	0.985445	17.7603	17.7602	1.2406	1.0507	17.6971	17.6937	1.23457	1.04492	222013	145500	338762	2.32826	212494	0.957124	0.095447	1.0684	-0.042876	0.0683964	-0.0493466	0.756302	-0.104392	0.51059	2	50	-2.86659e-05	6
200	PC(16:0/18:1)	HMDB07972		Phospholipid Metabolism	0.67243	0.158357	0.0670417	0.513693	0.184535	0.184535	0.538552	3.94467e-05	1.09449e-07	0.0031768	5.48341e-05	YES	24.7967	25.652	NO	24.9607	25.7416	0.985445	0.985445	25.2904	25.2244	1.21239	1.04518	25.3344	25.3511	1.10614	1.02126	4.10375e+07	2.81345e+07	5.98582e+07	2.12757	4.23084e+07	1.03097	0.0705994	1.05015	0.0309691	0.0501529	0.20723	0.187898	0.103631	0.513693	10	20	-1.18466e-05	10
201	Saccharopine	HMDB00279	997-68-2	Lysine Metabolism	0.65778	-0.234159	-0.191835	0.522957	0.560947	0.560947	0.512669	0.467974	0.388416	0.412098	0.459737	NO	19.4277	20.7365	NO	19.3633	20.6406	0.985445	0.985445	20.1039	20.0821	1.14002	1.03052	20.0597	20.002	1.1851	1.03605	1.12691e+06	871644	1.45694e+06	1.67149	1.09286e+06	0.96978	0.0670164	1.04755	-0.0302204	0.0475481	-0.0908051	0.567384	-0.101373	0.522957	9	14	-2.19457e-05	9
202	SM(d18:1/24:2 OH)			Sphingomyelin Metabolism	0.65546	-0.212983	-0.18358	0.524431	0.552477	0.552477	0.519762	0.213774	0.0966327	0.180777	0.112157	YES	21.0681	21.887	NO	20.4849	22.2334	0.985445	0.985445	21.4323	21.4775	1.23937	1.05047	21.3663	21.3592	1.27272	1.05157	2.82979e+06	1.85815e+06	4.3095e+06	2.31923	2.70336e+06	0.955322	0.101528	1.07291	-0.0446777	0.0729091	-0.0927753	0.558971	-0.101015	0.524431	8	22	-0.000104891	8
203	3-methylphenylacetic acid	HMDB02222		Microbiome Metabolism	0.64319	0.170741	0.0359506	0.532261	0.649189	0.649189	0.543787	0.831249	7.60544e-05	0.294553	0.00255638	YES	17.9132	22.0631	NO	18.2971	21.7341	0.985445	0.985445	19.7688	19.9882	2.05825	1.18011	19.9466	20.0156	1.7256	1.12048	893279	217035	3.67658e+06	16.9401	1.01045e+06	1.13117	0.289858	1.22252	0.131168	0.22252	0.0710418	0.654821	0.0991251	0.532261	7	37	-0.000130437	7
204	L-leucine	HMDB00687		Branch Chain Amino Acid Metabolism	0.64221	0.176239	0.154608	0.532889	0.552477	0.552477	0.541338	0.442246	0.91921	0.556382	0.654481	YES	27.0155	28.1208	NO	26.9463	28.4266	0.985445	0.985445	27.6093	27.5682	1.20258	1.04323	27.6562	27.6865	1.16256	1.03191	2.04748e+08	1.42626e+08	2.93928e+08	2.06083	2.11513e+08	1.03304	0.0760306	1.05411	0.0330444	0.0541138	0.0927753	0.558971	0.0989741	0.532889	6	8	-8.33809e-05	1
205	PC(16:0/16:0)	HMDB00564		Phospholipid Metabolism	0.64022	-0.197241	-0.182051	0.534166	0.667474	0.667474	0.533236	0.720099	0.167994	0.794498	0.221372	NO	21.8441	23.9864	NO	22.0469	23.6834	0.985445	0.985445	22.9149	22.9152	1.26283	1.05499	22.8485	22.8651	1.27062	1.05121	7.90829e+06	5.00546e+06	1.24946e+07	2.49619	7.55254e+06	0.955016	0.105624	1.07596	-0.0449845	0.0759599	-0.067095	0.672894	-0.0986672	0.534166	8	29	-0.000104891	8
206	PC(32:2)	HMDB07874		Phospholipid Metabolism	0.63805	0.205532	0.253519	0.535562	0.463633	0.463633	0.531524	0.218908	0.130647	0.119355	0.207559	NO	24.0886	26.4256	YES	24.0909	26.4661	0.985445	0.985445	25.1616	25.2571	1.33187	1.06796	25.2465	25.2785	1.37381	1.06846	3.75307e+07	2.14015e+07	6.58157e+07	3.07529	3.98077e+07	1.06067	0.134626	1.09781	0.060671	0.097808	0.114456	0.470446	0.0983322	0.535562	8	31	-0.000104891	8
207	Propionylcarnitine	HMDB00824		Fatty Acid Oxidation and Synthesis	0.63635	-0.224192	-0.156377	0.536656	0.586865	0.586865	0.527127	0.720878	0.521112	0.688535	0.542987	NO	27.6934	29.8355	NO	27.2491	30.1438	0.985445	0.985445	28.7487	28.7645	1.25554	1.05359	28.6751	28.6964	1.3371	1.06245	4.51047e+08	2.88745e+08	7.04578e+08	2.44014	4.28612e+08	0.950261	0.115369	1.08325	-0.0497386	0.0832519	-0.0848623	0.593107	-0.0980699	0.536656	6	16	-8.33809e-05	6
208	3-Hydroxyisovaleryl Carnitine			Branch Chain Amino Acid Metabolism	0.6319	-0.232228	-0.132505	0.539522	0.649162	0.649162	0.527757	0.417247	0.460352	0.322462	0.447901	NO	22.8627	25.5565	YES	22.9417	25.229	0.985445	0.985445	24.1912	24.2096	1.31201	1.06428	24.1002	24.0854	1.4462	1.07997	1.91551e+07	1.12493e+07	3.26167e+07	2.89943	1.79844e+07	0.938884	0.142815	1.10406	-0.0611163	0.104057	-0.0710475	0.654795	-0.0973841	0.539522	6	11	-8.33809e-05	6
209	Lipoic acid	HMDB01451		Nitric Oxide, Superoxide, Peroxide Metabolism	0.63094	-0.234467	-0.13585	0.540136	0.714027	0.714027	0.527813	0.74493	0.765136	0.24321	0.368033	NO	16.4191	18.5752	NO	16.1733	18.9729	0.985445	0.985445	17.5774	17.4972	1.28162	1.05858	17.4935	17.5731	1.4085	1.07403	195582	120260	318081	2.64495	184528	0.943483	0.131763	1.09563	-0.0565172	0.0956314	-0.0572304	0.718849	-0.0972375	0.540136	6	41	-8.33809e-05	6
210	PS(34:2)	HMDB12358		Phospholipid Metabolism	0.62796	-0.18896	-0.156656	0.542066	0.390172	0.390172	0.54286	0.335957	4.78657e-06	0.62363	0.000725445	YES	13.256	16.4894	YES	13.5607	16.1361	0.985445	0.985445	14.913	14.8727	1.593	1.11273	14.786	14.8484	1.58107	1.10023	30849.8	12385.4	76841.3	6.20419	28251.5	0.915776	0.206738	1.15408	-0.084224	0.154076	-0.134201	0.396819	-0.0967768	0.542066	2	37	-2.86659e-05	10
211	cis-aconitic acid	HMDB00072		Krebs Cycle	0.62726	-0.197672	-0.168354	0.542513	0.544154	0.544154	0.539987	0.4328	0.347458	0.311256	0.0988363	NO	18.2275	21.2766	NO	18.0332	21.1388	0.985445	0.985445	19.7434	19.7521	1.3582	1.07276	19.6561	19.586	1.38681	1.07056	877714	481663	1.59942e+06	3.32062	826171	0.941275	0.141228	1.10284	-0.0587246	0.102843	-0.0947262	0.550698	-0.0966703	0.542513	4	40	-1.73879e-05	7
212	Chenodeoxyglycocholic acid	HMDB06898		Bile Salt Metabolism	0.61729	-0.223516	0.260452	0.548979	0.426018	0.426018	0.538137	0.339117	1.86352e-05	0.440065	6.53337e-06	YES	20.3974	26.7764	NO	19.1349	28.0617	0.985445	0.985445	23.8299	23.5869	2.70904	1.25688	23.5085	23.5983	3.76399	1.31835	1.49111e+07	2.11443e+06	1.05155e+08	49.7321	1.19335e+07	0.800311	0.517484	1.43146	-0.199689	0.431457	-0.124318	0.4328	-0.0951333	0.548979	10	24	-1.18466e-05	10
213	Tetranor-PGEM			Eicosanoid and Resolvin Metabolism	0.61134	-0.172562	-0.203533	0.552857	0.330594	0.330594	0.558609	0.249155	0.467931	0.115719	0.421539	YES	15.7347	17.3335	YES	15.8485	16.8435	0.985445	0.985445	16.4193	16.5341	1.26146	1.05473	16.3615	16.346	1.22351	1.04296	87639.1	55588.2	138170	2.48559	84195.9	0.960711	0.0979421	1.07025	-0.0392889	0.0702457	-0.151944	0.33676	-0.0942159	0.552857	5	3	-0.000109608	7
214	PI(36:4)	HMDB09899		Phospholipid Metabolism	0.60341	-0.208707	-0.13603	0.558043	0.604425	0.604425	0.549817	0.930882	0.13192	0.966248	0.312329	NO	24.609	26.5244	NO	23.8671	26.8819	0.985445	0.985445	25.4964	25.5667	1.31289	1.06445	25.4144	25.3745	1.40243	1.07307	4.73347e+07	2.77621e+07	8.07064e+07	2.90707	4.47203e+07	0.944767	0.135902	1.09878	-0.0552328	0.0987798	-0.0809054	0.610514	-0.0929936	0.558043	10	28	-1.18466e-05	10
215	Gamma-glutamyl-Alanine	HMDB29142		Gamma-Glutamyl and other Dipeptides	0.6029	0.204568	0.248954	0.558372	0.640138	0.640138	0.551252	0.681674	0.312802	0.750457	0.210856	NO	18.3809	20.1169	NO	17.8846	20.7752	0.985445	0.985445	19.3061	19.2489	1.25894	1.05425	19.374	19.3299	1.3201	1.05961	648197	412763	1.01792e+06	2.46611	679461	1.04823	0.113081	1.08154	0.0482321	0.0815356	0.0730122	0.64587	0.0929162	0.558372	1	16	5.8918e-05	1
216	PE(P-18:0/20:4)	HMDB09412		Plasmalogen Metabolism	0.60278	-0.195308	-0.168331	0.558455	0.440723	0.440723	0.55415	0.00799083	0.6643	0.0723104	0.819248	YES	23.9748	25.4194	YES	23.6764	25.5203	0.985445	0.985445	24.6646	24.6971	1.34649	1.07063	24.5807	24.5983	1.3954	1.07194	2.65932e+07	1.48435e+07	4.76438e+07	3.20975	2.50921e+07	0.943552	0.140503	1.10229	-0.0564481	0.10229	-0.120406	0.447531	-0.0928965	0.558455	3	11	-4.37317e-05	1
217	PG(32:1)	HMDB10585		Phospholipid Metabolism	0.5894	-0.176428	-0.148811	0.567257	0.519316	0.519316	0.568354	0.375465	0.000234351	0.17715	2.02615e-05	YES	13.7204	17.7528	NO	11.8539	19.0932	0.985445	0.985445	16.0097	15.7366	2.57762	1.24263	15.7687	15.4736	2.51811	1.21236	65980	10313.9	422087	40.9241	55829.3	0.846154	0.418801	1.33682	-0.153846	0.336816	-0.100638	0.525988	-0.0908348	0.567257	5	28	-0.000109608	5
218	SM(d18:1/18:1 OH)			Sphingomyelin Metabolism	0.58018	-0.163783	-0.176767	0.573362	0.569557	0.569557	0.578865	0.74996	0.505005	0.579158	0.281104	NO	21.946	23.2733	YES	21.8803	23.1287	0.985445	0.985445	22.5869	22.6096	1.20332	1.04337	22.5432	22.5045	1.1746	1.03412	6.30001e+06	4.38326e+06	9.05493e+06	2.0658	6.1119e+06	0.970142	0.0780768	1.05561	-0.0298582	0.0556099	-0.0888166	0.575934	-0.0894134	0.573362	8	45	-0.000104891	8
219	2,3-Diphosphoglyceric acid	HMDB01294		Glycolysis and Gluconeogenesis Metabolism	0.56852	-0.194044	-0.162391	0.581123	0.800472	0.800472	0.573918	0.897858	0.404036	0.972276	0.730254	NO	17.8094	19.0898	YES	17.9882	18.8458	0.985445	0.985445	18.4325	18.4496	1.14896	1.03237	18.3936	18.417	1.18429	1.0359	353779	269483	464442	1.72345	344373	0.973415	0.0685659	1.04867	-0.0265851	0.0486738	-0.0394709	0.803997	-0.0876163	0.581123	9	28	-2.19457e-05	9
220	PE(P-16:0/22:6)	HMDB09708		Plasmalogen Metabolism	0.56779	0.167768	0.146166	0.581609	0.471322	0.471322	0.583581	0.73629	0.262969	0.884379	0.269359	NO	20.211	22.7143	NO	20.3354	22.9197	0.985445	0.985445	21.5163	21.4626	1.37036	1.07496	21.5926	21.6276	1.34994	1.06457	2.99962e+06	1.6176e+06	5.56238e+06	3.43866	3.16244e+06	1.05428	0.137922	1.10032	0.054281	0.100319	0.112496	0.478129	0.0875041	0.581609	3	19	-4.37317e-05	3
221	PC(16:0/18:2)			Phospholipid Metabolism	0.55476	-0.188729	-0.159676	0.590336	0.433231	0.433231	0.583423	0.801907	0.78739	0.600951	0.682275	YES	23.7895	24.4135	YES	23.6147	24.4064	0.985445	0.985445	24.0708	24.1015	1.14241	1.03101	24.0346	24.0105	1.17515	1.03423	1.76215e+07	1.35742e+07	2.28755e+07	1.68521	1.71843e+07	0.975186	0.0655658	1.0465	-0.0248135	0.0464952	-0.122389	0.440028	-0.0854968	0.590336	7	15	-0.000130437	7
222	PI(34:2)	HMDB09801		Phospholipid Metabolism	0.55453	-0.163369	-0.142528	0.59049	0.631099	0.631099	0.592625	0.000208387	2.56202e-10	0.00418356	4.01738e-07	YES	19.1747	22.4321	NO	18.4558	22.9042	0.985445	0.985445	20.9591	20.8034	1.70675	1.13048	20.8331	20.68	1.65936	1.11138	2.03851e+06	714926	5.81251e+06	8.13023	1.86803e+06	0.91637	0.233487	1.17567	-0.08363	0.175673	-0.0749916	0.636927	-0.0854617	0.59049	10	11	-1.18466e-05	10
223	PC(32:1)	HMDB07969		Phospholipid Metabolism	0.55227	0.158214	0.0885161	0.592014	0.282783	0.282783	0.596181	0.0393334	9.57764e-06	0.147889	0.000621503	YES	21.0585	22.649	YES	21.2561	23.0477	0.985445	0.985445	21.9946	21.8538	1.3891	1.07831	22.0696	22.1519	1.34276	1.06338	4.17855e+06	2.19416e+06	7.95762e+06	3.62672	4.40158e+06	1.05337	0.140333	1.10216	0.0533734	0.10216	0.167744	0.288305	0.0851124	0.592014	8	6	-0.000104891	8
224	Allantoic acid	HMDB01209		Purine Metabolism	0.55024	-0.165225	-0.176009	0.593379	0.732978	0.732978	0.594167	0.847748	0.801149	0.798375	0.77184	NO	17.733	19.8833	YES	17.8802	19.4729	0.985445	0.985445	18.7486	18.8081	1.28842	1.05986	18.6882	18.6766	1.28256	1.05326	440444	268025	723779	2.70041	422383	0.958993	0.112426	1.08104	-0.0410067	0.0810444	-0.0532813	0.737535	-0.0848002	0.593379	7	32	-0.000130437	9
225	2-Ketohexanoic acid	HMDB01864		Fatty Acid Oxidation and Synthesis	0.55011	-0.176758	-0.144705	0.593469	0.376423	0.376423	0.589882	0.195372	0.980713	0.469536	0.902231	YES	18.3664	19.915	NO	18.0633	19.9897	0.985445	0.985445	19.1474	19.1407	1.28072	1.0584	19.0843	19.0265	1.31469	1.05871	580698	357555	943099	2.63764	555849	0.957209	0.116105	1.0838	-0.0427908	0.0838046	-0.138137	0.382987	-0.0847797	0.593469	9	21	-2.19457e-05	1
226	PA(16:1/16:1)			Phospholipid Metabolism	0.54692	0.148525	-0.0217179	0.595622	0.324215	0.324215	0.603908	0.000113778	3.17293e-10	0.00558668	4.49904e-07	YES	15.515	18.2781	YES	15.8891	18.2804	0.985445	0.985445	17.0224	16.8965	1.73205	1.1343	17.1401	17.0847	1.55181	1.09595	133121	45359.4	390684	8.61309	144437	1.08501	0.224783	1.1686	0.0850066	0.168602	0.153961	0.330309	0.0842875	0.595622	10	18	-1.18466e-05	10
227	3-Hydroxyoleoylcarnitine			Fatty Acid Oxidation and Synthesis	0.53129	0.1366	0.033645	0.606212	0.561058	0.561058	0.618855	0.944653	0.0282178	0.999819	0.0944304	NO	16.3048	19.2925	NO	16.8567	19.0522	0.985445	0.985445	17.8929	17.7987	1.52872	1.10227	17.9765	17.9545	1.34568	1.06386	243385	105928	559208	5.27912	257912	1.05969	0.166465	1.12231	0.0596907	0.122305	0.0907793	0.567495	0.0818788	0.606212	4	25	-1.73879e-05	4
228	Cysteine-S-sulfate	HMDB00731	1637-71-4	SAM, SAH, Methionine, Cysteine, Glutathione Metabolism	0.53012	0.15961	0.163997	0.607007	0.535831	0.535831	0.607576	0.648261	0.414394	0.728236	0.26256	NO	16.9653	20.2177	NO	17.2662	20.1213	0.985445	0.985445	18.7124	18.5915	1.4306	1.08562	18.7948	18.6937	1.42414	1.07651	429517	212894	866560	4.07039	454782	1.05882	0.159248	1.11671	0.0588207	0.116705	0.0966918	0.542422	0.0816987	0.607007	1	22	5.8918e-05	1
229	PA(18:1/18:1)	HMDB07865		Phospholipid Metabolism	0.52558	-0.141386	-0.175588	0.610101	0.94962	0.94962	0.618872	0.188628	0.0011822	0.603105	0.0173686	YES	24.5099	26.0963	YES	24.9248	25.8109	0.985445	0.985445	25.3226	25.3031	1.29569	1.06123	25.2698	25.3679	1.22493	1.04321	4.19628e+07	2.52559e+07	6.97217e+07	2.76061	4.04537e+07	0.964037	0.105241	1.07567	-0.0359627	0.0756743	0.00986771	0.950546	-0.0809986	0.610101	10	9	-1.18466e-05	10
230	MHC(18:2/16:0)			Glycosphingolipid Metabolism	0.52545	0.198441	0.43489	0.610211	0.519299	0.519299	0.598529	0.167755	0.282798	0.394347	0.173306	NO	12.9455	17.3815	YES	13.235	17.2674	0.985445	0.985445	15.1294	15.1635	1.55926	1.10728	15.2566	15.2512	1.87532	1.14009	35842.6	15006.5	85608.8	5.70478	39145.5	1.09215	0.23957	1.18064	0.0921515	0.180641	0.100643	0.525971	0.0809738	0.610211	4	16	-1.73879e-05	4
231	Ceramide(d18:1/26:0)	HMDB04955		Ceramide Metabolism	0.52062	0.142298	0.0585007	0.613486	0.50305	0.50305	0.62094	0.73763	0.0019567	0.588212	0.00617188	NO	14.3063	17.5476	NO	14.3004	17.898	0.985445	0.985445	15.9436	15.9269	1.61658	1.11649	16.0422	16.0992	1.47722	1.08475	63024.2	24584.2	161569	6.57205	67482.4	1.07074	0.197605	1.14679	0.0707376	0.146793	0.104589	0.509785	0.0802348	0.613486	2	16	-2.86659e-05	2
232	8-HETE	HMDB04679		Eicosanoid and Resolvin Metabolism	0.5167	0.154637	0.146782	0.616166	0.695261	0.695261	0.617106	0.230443	0.245312	0.317385	0.110779	NO	12.809	15.5415	NO	13.3234	15.5531	0.985445	0.985445	14.2792	14.1752	1.33965	1.06939	14.3444	14.4383	1.33057	1.06136	19881.8	11208.5	35266.4	3.14638	20801.4	1.04626	0.129416	1.09385	0.0462557	0.0938507	0.0611773	0.700333	0.0796311	0.616166	1	32	5.8918e-05	1
233	N-Acetylornithine	HMDB03357		GABA, Glutamate, Arginine, Ornithine, Proline Metabolism	0.51425	0.165132	0.167013	0.617849	0.595146	0.595146	0.614443	0.0223966	0.00751008	0.0078547	0.00306713	NO	20.3464	21.0137	NO	20.3219	21.0893	0.985445	0.985445	20.6882	20.68	1.08671	1.01926	20.708	20.7056	1.09629	1.01935	1.68954e+06	1.43544e+06	1.98861e+06	1.38536	1.7129e+06	1.01383	0.0390156	1.02741	0.0138261	0.0274126	0.0829898	0.601318	0.0792526	0.617849	9	15	-2.19457e-05	9
234	SM(d18:1/18:1)	HMDB12101		Sphingomyelin Metabolism	0.514	-0.156428	-0.150321	0.618017	0.732884	0.732884	0.617869	0.35571	0.417733	0.284108	0.15667	NO	22.5541	24.2016	NO	22.2522	24.2835	0.985445	0.985445	23.354	23.3778	1.22351	1.04737	23.3084	23.2679	1.22529	1.04328	1.07211e+07	7.21989e+06	1.59202e+07	2.20505	1.03881e+07	0.968938	0.0905177	1.06475	-0.0310623	0.0647522	-0.0533008	0.737442	-0.0792148	0.618017	8	16	-0.000104891	8
235	SM(d18:1/20:1)			Sphingomyelin Metabolism	0.51232	0.128489	0.03499	0.619169	0.613212	0.613212	0.633585	0.81114	0.528692	0.636346	0.64367	NO	19.13	21.5991	YES	19.8066	21.1484	0.985445	0.985445	20.2882	20.3645	1.43491	1.08637	20.3551	20.4775	1.26595	1.0504	1.28041e+06	630919	2.59851e+06	4.11861	1.34122e+06	1.04749	0.138985	1.10113	0.0474908	0.10113	0.0789449	0.619218	0.078956	0.619169	5	17	-0.000109608	5
236	CoQ9H2			Ubiquinone and Dolichol Metabolism	0.51066	0.137417	0.0057231	0.620029	0.695284	0.695284	0.628636	0.691482	0.0244732	0.70314	0.0163365	NO	10.3256	14.4826	YES	11.1746	13.8637	0.985445	0.985445	12.3028	12.4041	1.84935	1.15148	12.4247	12.5191	1.61798	1.10554	5052.46	1514.07	16860	11.1355	5497.88	1.08816	0.249726	1.18898	0.08816	0.188981	0.0611724	0.700357	0.078763	0.620029	2	38	-2.86659e-05	4
237	Ceramide(d18:1/20:2 OH)			Ceramide Metabolism	0.50189	0.137246	0.0882447	0.62633	0.704587	0.704587	0.633524	0.316326	0.675541	0.515918	0.620931	NO	12.9254	16.9423	NO	13.381	16.5953	0.985445	0.985445	14.8251	14.9339	1.54561	1.10505	14.9113	14.9882	1.42507	1.07666	29026.5	12364	68144.4	5.51153	30814	1.06158	0.17923	1.13228	0.0615813	0.13228	0.0592111	0.709537	0.0773519	0.62633	2	55	-2.86659e-05	2
238	N-acetylserine	HMDB02931		Microbiome Metabolism	0.50095	-0.156286	-0.122705	0.626991	0.404225	0.404225	0.625321	0.00295597	5.83667e-06	0.057915	0.000916214	YES	18.2783	19.6701	YES	18.3233	19.3918	0.985445	0.985445	19.0036	18.9742	1.22296	1.04726	18.9582	18.8576	1.23602	1.04517	525580	354253	779768	2.20116	509305	0.969034	0.0922002	1.06599	-0.0309664	0.0659946	-0.130264	0.410938	-0.077204	0.626991	6	6	-8.33809e-05	6
239	Pyroglutamic acid	HMDB00267		GABA, Glutamate, Arginine, Ornithine, Proline Metabolism	0.49509	0.168141	0.241857	0.631044	0.676531	0.676531	0.624731	0.242149	0.441648	0.0624569	0.194408	NO	19.4979	20.986	NO	18.9497	21.4872	0.985445	0.985445	20.2115	20.2419	1.22207	1.04708	20.2601	20.2184	1.27475	1.05192	1.21411e+06	819499	1.79873e+06	2.19491	1.25574e+06	1.03429	0.0986833	1.0708	0.034295	0.0707957	0.065156	0.681841	0.0762998	0.631044	9	30	-2.19457e-05	9
240	Phosphorylcholine	HMDB01565		Phospholipid Metabolism	0.49463	-0.121636	-0.192043	0.631358	0.919475	0.919475	0.647068	0.00256967	2.21837e-08	0.0309181	1.35906e-05	YES	19.4488	22.1738	NO	19.5346	21.8933	0.985445	0.985445	20.9068	20.8113	1.5207	1.10094	20.8332	20.714	1.2944	1.05528	1.96593e+06	864494	4.47071e+06	5.17147	1.86821e+06	0.950291	0.158977	1.1165	-0.0497086	0.116495	-0.0157883	0.920949	-0.0762299	0.631358	2	63	-2.86659e-05	7
241	MHC(18:1/20:0)	HMDB04973		Glycosphingolipid Metabolism	0.49448	0.141924	0.0914987	0.631464	0.479172	0.479172	0.635114	0.770475	0.20577	0.745283	0.0495562	NO	13.4797	16.7594	YES	14.3234	16.3722	0.985445	0.985445	15.2016	15.1196	1.49	1.0958	15.2833	15.3478	1.4326	1.07784	37682.3	17246.2	82334.8	4.77409	39876.5	1.05823	0.170631	1.12555	0.0582282	0.125551	0.110514	0.485968	0.0762062	0.631464	4	32	-1.73879e-05	4
242	Homovanillic acid	HMDB00118		Bioamines and Neurotransmitter Metabolism	0.49202	-0.147335	-0.151759	0.633168	0.396797	0.396797	0.634016	0.0873507	0.284249	0.16233	0.340705	YES	20.7491	21.3495	NO	20.6122	21.3641	0.985445	0.985445	21.0504	21.0493	1.08887	1.01972	21.0323	20.9882	1.08686	1.01752	2.17165e+06	1.83789e+06	2.56603e+06	1.39618	2.14458e+06	0.987535	0.0377074	1.02648	-0.0124654	0.0264813	-0.132335	0.403477	-0.075827	0.633168	9	19	-2.19457e-05	9
243	Deoxyguanosine	HMDB00085		Purine Metabolism	0.48371	-0.172361	-0.080604	0.638929	0.820078	0.820078	0.630434	0.659244	0.535817	0.818705	0.409149	NO	14.3782	17.1318	YES	14.3814	16.9119	0.985445	0.985445	15.7359	15.755	1.36177	1.07341	15.6591	15.6467	1.49501	1.08747	54573.9	29795	99960.1	3.35493	51745.3	0.948169	0.158363	1.11602	-0.0518307	0.11602	-0.0355209	0.823283	-0.0745476	0.638929	9	35	-2.19457e-05	9
244	Spermine	HMDB01256	71-44-3	Polyamine Metabolism	0.4829	0.146064	0.100923	0.639496	0.511107	0.511107	0.639704	0.00960797	3.35658e-07	0.0189879	9.13289e-06	YES	18.1728	20.9845	YES	17.7277	22.2762	0.985445	0.985445	19.8474	19.5787	1.81599	1.14669	19.9731	20.002	1.81247	1.13202	943341	292959	3.0376e+06	10.3687	1.02924e+06	1.09106	0.266456	1.20285	0.0910562	0.202849	0.102624	0.517813	0.0744218	0.639496	9	24	-2.19457e-05	9
245	SM(d18:1/22:0 OH)			Sphingomyelin Metabolism	0.48205	-0.150598	-0.141568	0.640084	0.88945	0.88945	0.638369	0.680731	0.613115	0.125386	0.0898154	NO	19.3402	20.3321	YES	19.3893	20.2799	0.985445	0.985445	19.8313	19.8361	1.14711	1.03199	19.8015	19.8346	1.15592	1.03067	932866	712840	1.22081e+06	1.7126	913783	0.979543	0.0629554	1.0446	-0.0204571	0.0446035	-0.0217081	0.891462	-0.0742914	0.640084	8	12	-0.000104891	8
246	3, 5-Tetradecadiencarnitine	HMDB06707		Fatty Acid Oxidation and Synthesis	0.48094	0.135115	0.133951	0.640862	0.713982	0.713982	0.645879	0.0855399	0.606608	0.0132852	0.361475	YES	18.9543	20.8	NO	18.4518	21.3824	0.985445	0.985445	19.6928	19.8772	1.49694	1.09697	19.7715	19.9171	1.41647	1.0753	847478	384351	1.86865e+06	4.86185	894955	1.05602	0.169701	1.12483	0.0560215	0.124825	0.0572397	0.718805	0.0741193	0.640862	4	30	-1.73879e-05	4
247	Methylguanidine	HMDB01522		SAM, SAH, Methionine, Cysteine, Glutathione Metabolism	0.47922	-0.158428	-0.0912853	0.64206	0.732978	0.732978	0.637257	0.106349	0.00105443	0.109858	0.00381247	YES	18.5024	20.0276	YES	18.1898	20.3033	0.985445	0.985445	19.4044	19.265	1.30834	1.0636	19.343	19.2466	1.36593	1.06718	693938	409779	1.17515e+06	2.86776	665011	0.958315	0.129277	1.09375	-0.0416851	0.0937452	-0.0532813	0.737535	-0.0738542	0.64206	6	10	-8.33809e-05	6
248	PC(16:0/22:6)	HMDB07991		Phospholipid Metabolism	0.4767	0.151542	0.163275	0.643814	0.790746	0.790746	0.641128	0.18281	0.000150807	0.491523	0.00773953	YES	20.6636	22.3308	NO	20.2287	22.7165	0.985445	0.985445	21.48	21.4972	1.34709	1.07074	21.5451	21.4726	1.38279	1.06992	2.92496e+06	1.63118e+06	5.24491e+06	3.21541	3.06005e+06	1.04619	0.138674	1.10089	0.0461863	0.100893	0.0414394	0.794428	0.0734663	0.643814	3	20	-4.37317e-05	3
249	PI(34:1)	HMDB09822		Phospholipid Metabolism	0.47657	0.170181	0.27464	0.643906	0.613255	0.613255	0.635408	0.600912	0.00201107	0.955482	0.041089	NO	23.5525	26.2098	NO	23.427	26.6699	0.985445	0.985445	24.8678	24.8811	1.37881	1.07648	24.9467	25.0484	1.52154	1.09146	3.06167e+07	1.63128e+07	5.7463e+07	3.52257	3.2337e+07	1.05619	0.165062	1.12121	0.0561877	0.121214	0.0789353	0.619261	0.0734459	0.643906	10	23	-1.18466e-05	10
250	SM(d18:1/22:2 OH)			Sphingomyelin Metabolism	0.47209	0.134494	0.130146	0.647034	0.658319	0.658319	0.651027	0.080707	0.750671	0.179173	0.795427	YES	21.6885	23.2715	NO	21.6957	23.2594	0.985445	0.985445	22.3826	22.48	1.24434	1.05143	22.425	22.4775	1.21438	1.04133	5.46815e+06	3.56255e+06	8.39306e+06	2.35591	5.63131e+06	1.02984	0.0929993	1.06659	0.0298374	0.0665852	0.0690656	0.663847	0.0727552	0.647034	8	13	-0.000104891	8
251	SM(d18:1/22:2)			Sphingomyelin Metabolism	0.47199	0.131482	0.0896164	0.647101	0.569573	0.569573	0.65262	0.498086	0.0720665	0.444032	0.0449227	NO	19.7967	21.6646	NO	19.8312	21.8534	0.985445	0.985445	20.8127	20.7307	1.30584	1.06313	20.8634	20.8423	1.25389	1.04831	1.84186e+06	1.09173e+06	3.10743e+06	2.84635	1.90763e+06	1.03571	0.111502	1.08035	0.0357083	0.0803522	0.088813	0.575949	0.0727405	0.647101	8	27	-0.000104891	8
252	Ornithine	HMDB00214		Urea Cycle	0.46877	0.153106	0.193665	0.649355	0.723444	0.723444	0.645254	0.749337	0.498468	0.903592	0.478667	NO	20.1083	22.3987	NO	20.2487	22.3604	0.985445	0.985445	21.2167	21.2535	1.25632	1.05374	21.2671	21.3045	1.29649	1.05564	2.43702e+06	1.5582e+06	3.8115e+06	2.44609	2.52367e+06	1.03555	0.108653	1.07822	0.0355542	0.0782214	0.0552637	0.728135	0.0722437	0.649355	9	34	-2.19457e-05	9
253	Ceramide(d18:1/24:0)	HMDB04956		Ceramide Metabolism	0.46102	-0.14131	-0.119591	0.654782	0.613241	0.613241	0.654192	0.491221	0.00962395	0.743645	0.011998	NO	21.8243	24.5948	NO	21.0323	25.3629	0.985445	0.985445	23.2867	23.2096	1.47925	1.09398	23.2069	23.1976	1.49167	1.08696	1.02327e+07	4.75016e+06	2.20431e+07	4.6405	9.68194e+06	0.946175	0.176819	1.13039	-0.0538254	0.130389	-0.0789385	0.619247	-0.0710503	0.654782	2	56	-2.86659e-05	2
254	PG(34:2)	HMDB10645		Phospholipid Metabolism	0.45618	0.126282	0.0408432	0.65815	0.732967	0.732967	0.663939	0.750681	0.000250624	0.741729	0.00127404	NO	11.8393	17.1768	YES	12.3298	16.4137	0.985445	0.985445	14.4648	14.508	1.96458	1.16756	14.5878	14.3718	1.75931	1.12501	22612.3	6019.13	84948.2	14.113	24625.1	1.08902	0.280773	1.21485	0.0890172	0.214846	0.0532835	0.737524	0.0703117	0.65815	5	1	-0.000109608	5
255	Chenodeoxycholic acid	HMDB00518		Bile Salt Metabolism	0.45028	-0.153454	0.00481602	0.662338	0.631113	0.631113	0.656291	0.968773	2.4075e-06	0.908363	0.000242573	NO	14.456	21.3839	NO	13.5729	21.895	0.985445	0.985445	17.9134	17.92	2.25761	1.2054	17.7331	17.734	2.69597	1.22973	246871	50039.9	1.21793e+06	24.3391	217871	0.882533	0.402055	1.32139	-0.117467	0.321389	-0.0749885	0.636941	-0.0693953	0.662338	5	22	-0.000109608	10
256	Dodecanoylcarnitine	HMDB02250		Fatty Acid Oxidation and Synthesis	0.44928	0.141145	0.195552	0.663047	0.723465	0.723465	0.661101	0.446104	0.114723	0.201686	0.0421893	YES	25.455	27.7812	NO	24.6845	28.7413	0.985445	0.985445	26.6725	26.6181	1.59773	1.11349	26.7679	26.7129	1.64839	1.10984	1.06958e+08	4.26921e+07	2.67968e+08	6.27675	1.14272e+08	1.06837	0.216006	1.16151	0.0683744	0.161513	0.0552592	0.728157	0.0692403	0.663047	4	35	-1.73879e-05	4
257	PGF2alpha	HMDB01139		Eicosanoid and Resolvin Metabolism	0.44896	-0.188686	-0.0716704	0.663272	0.503016	0.503016	0.64916	0.53925	0.367916	0.451583	0.264612	NO	15.3624	16.5511	YES	15.1428	16.6265	0.985445	0.985445	15.9733	15.9567	1.15733	1.03409	15.9335	15.8846	1.27035	1.05116	64333.3	48312.7	85666.3	1.77316	62583.9	0.972807	0.0867206	1.06195	-0.027193	0.0619535	-0.104598	0.509751	-0.0691912	0.663272	1	19	5.8918e-05	1
258	Niacinamide	HMDB01406		Vitamin B3 (Niacin, NAD+) Metabolism	0.44161	0.152351	0.408614	0.668463	0.919472	0.919472	0.661949	0.127555	0.729819	0.112758	0.495413	NO	17.9279	22.1305	NO	17.6215	22.4368	0.985445	0.985445	20.0695	20.0292	1.66894	1.12469	20.1821	20.0292	1.88845	1.14175	1.10035e+06	403225	3.0027e+06	7.4467	1.18965e+06	1.08116	0.255566	1.1938	0.0811572	0.193804	-0.015789	0.920946	0.068059	0.668463	7	22	-0.000130437	7
259	L-Cystine	HMDB00192		SAM, SAH, Methionine, Cysteine, Glutathione Metabolism	0.44098	0.137118	0.143243	0.668909	0.658202	0.658202	0.66754	0.404027	0.472548	0.461252	0.296323	NO	22.4623	23.8784	YES	22.8814	23.5673	0.985445	0.985445	23.2088	23.1704	1.17539	1.03777	23.2407	23.2244	1.18452	1.03594	9.69482e+06	7.06295e+06	1.33074e+07	1.88411	9.91203e+06	1.02241	0.0738615	1.05253	0.0224051	0.0525301	0.0690908	0.663732	0.0679618	0.668909	1	7	5.8918e-05	1
260	Anandamide	HMDB04080		Endocannabinoid Metabolism	0.42581	-0.118088	-0.152623	0.679683	0.578166	0.578166	0.685004	0.990101	0.0538902	0.600477	0.144916	NO	16.1838	18.857	NO	16.2801	18.4189	0.985445	0.985445	17.446	17.5204	1.3645	1.0739	17.3931	17.3495	1.29857	1.05599	178559	97102.9	328346	3.38142	172125	0.963965	0.129453	1.09388	-0.0360352	0.0938792	-0.0868429	0.584477	-0.0656229	0.679683	4	14	-1.73879e-05	4
261	N-Acetyl-L-aspartic acid	HMDB00812	997-55-7	Bioamines and Neurotransmitter Metabolism	0.41823	-0.129452	-0.116757	0.685084	0.519316	0.519316	0.683998	0.800768	0.824992	0.940107	0.960879	NO	19.018	20.6573	YES	19.4002	20.0677	0.985445	0.985445	19.8194	19.8377	1.19633	1.04198	19.7859	19.734	1.20493	1.03964	925209	651110	1.3147e+06	2.01916	903986	0.977062	0.0816398	1.05822	-0.0229379	0.0582202	-0.100638	0.525988	-0.0644555	0.685084	2	25	-2.86659e-05	2
262	L-Threonine	HMDB00167		Amino Acid Metabolism (not otherwise covered)	0.4176	0.157915	0.243882	0.685538	0.613169	0.613169	0.675682	0.611931	0.507248	0.483837	0.558934	NO	23.1156	24.5805	NO	23.0806	24.8361	0.985445	0.985445	23.839	23.848	1.17527	1.03775	23.8758	23.9584	1.25783	1.04899	1.50053e+07	1.09338e+07	2.05928e+07	1.88341	1.53929e+07	1.02583	0.0872872	1.06237	0.0258313	0.0623707	0.0789545	0.619176	0.0643576	0.685538	9	9	-2.19457e-05	9
263	PE(P-18:0/22:6)	HMDB11394		Plasmalogen Metabolism	0.41595	0.129692	0.166244	0.686715	0.578197	0.578197	0.685254	0.488481	0.62683	0.573941	0.659017	NO	19.661	22.9923	NO	19.674	23.3591	0.985445	0.985445	21.3011	21.3266	1.46723	1.09194	21.3728	21.5165	1.49758	1.08786	2.58387e+06	1.21881e+06	5.47779e+06	4.49438	2.71559e+06	1.05098	0.17567	1.12949	0.0509772	0.129489	0.0868359	0.584508	0.0641038	0.686715	3	6	-4.37317e-05	3
264	Glycine	HMDB00123		1-Carbon, Folate Metabolism	0.41423	0.139473	0.181257	0.687941	0.695084	0.695084	0.68281	0.173352	0.353592	0.255024	0.272478	NO	19.4714	21.2362	YES	19.6212	21.1503	0.985445	0.985445	20.353	20.3538	1.20315	1.04334	20.3902	20.3857	1.24753	1.0472	1.33928e+06	932058	1.92441e+06	2.06469	1.37427e+06	1.02613	0.0904062	1.06467	0.0261302	0.0646699	0.0612146	0.70016	0.0638394	0.687941	9	18	-2.19457e-05	9
265	CL(18:2/18:2/18:2/16:1)	HMDB10245		Cardiolipin Metabolism	0.41183	-0.125241	-0.107147	0.689664	0.761673	0.761673	0.689513	0.568861	0.000118692	0.777169	0.00424512	YES	21.0227	24.0391	NO	21.0899	23.8553	0.985445	0.985445	22.5612	22.5309	1.5351	1.10332	22.4838	22.4726	1.54034	1.09426	6.18874e+06	2.67163e+06	1.4336e+07	5.36601	5.8653e+06	0.947738	0.192383	1.14265	-0.0522621	0.14265	-0.047365	0.765807	-0.0634682	0.689664	7	35	-0.000130437	7
266	PA(18:0/16:1)			Phospholipid Metabolism	0.4085	0.112962	-0.00344507	0.692045	0.47134	0.47134	0.697349	0.00527083	1.01397e-07	0.0514408	1.6019e-05	YES	16.5554	18.9519	YES	16.479	19.0673	0.985445	0.985445	17.8211	17.7537	1.6168	1.11653	17.8994	17.7731	1.4941	1.08733	231567	90304.7	593805	6.57557	244482	1.05577	0.199691	1.14845	0.0557724	0.148452	0.112492	0.478147	0.0629558	0.692045	10	14	-1.18466e-05	10
267	L-Histidine	HMDB00177		Histidine, Histamine, Carnosine Metabolism	0.4034	-0.140821	-0.114104	0.695705	0.810268	0.810268	0.689157	0.764607	0.927928	0.994305	0.99849	NO	25.9318	26.6075	YES	25.842	26.7115	0.985445	0.985445	26.2678	26.2696	1.10081	1.02228	26.2483	26.2768	1.12913	1.02565	8.07959e+07	6.69325e+07	9.75309e+07	1.45715	7.97105e+07	0.986566	0.0484272	1.03414	-0.0134337	0.0341369	-0.0374943	0.813634	-0.0621696	0.695705	9	26	-2.19457e-05	9
268	SM(d18:1/22:0)	HMDB12103		Sphingomyelin Metabolism	0.39629	-0.106683	-0.150005	0.700819	0.70461	0.70461	0.707638	0.959672	0.520463	0.723688	0.248144	NO	20.1065	22.3066	NO	20.4311	21.8727	0.985445	0.985445	21.2163	21.2066	1.31071	1.06404	21.1746	21.1519	1.23734	1.04541	2.43634e+06	1.43359e+06	4.14048e+06	2.88819	2.36702e+06	0.971547	0.110109	1.07931	-0.0284526	0.0793096	-0.0592063	0.709559	-0.0610734	0.700819	8	24	-0.000104891	8
269	Pantothenic acid	HMDB00210		Vitamin B5 (Pantothenate, CoA) Metabolism	0.39426	-0.104578	-0.177125	0.702281	0.282686	0.282686	0.710011	2.33863e-05	9.2867e-08	5.33835e-05	5.82041e-07	YES	20.6206	21.6332	YES	20.4193	22.0992	0.985445	0.985445	21.3686	21.1269	1.69315	1.12841	21.2891	21.2593	1.49216	1.08703	2.70756e+06	964575	7.60009e+06	7.87921	2.56248e+06	0.94642	0.21183	1.15816	-0.0535805	0.158157	0.167778	0.288206	-0.0607606	0.702281	7	9	-0.000130437	7
270	PI(34:0)	HMDB09781		Phospholipid Metabolism	0.39021	0.136884	0.202384	0.705201	0.463615	0.463615	0.698637	0.166631	5.45895e-05	0.464591	0.00280173	NO	19.5432	22.3629	NO	19.5567	22.7962	0.985445	0.985445	20.9862	20.953	1.39734	1.07978	21.0523	21.1765	1.53155	1.09296	2.0772e+06	1.07817e+06	4.00194e+06	3.7118	2.17454e+06	1.04686	0.16943	1.12461	0.0468622	0.124614	0.114461	0.470428	0.0601363	0.705201	10	30	-1.18466e-05	10
271	PC(18:0/18:2)	HMDB00593		Phospholipid Metabolism	0.38517	-0.10344	-0.1404	0.708835	0.349723	0.349723	0.715631	0.000662708	0.046767	0.020924	0.348596	YES	24.6441	25.6535	YES	24.6677	25.4374	0.985445	0.985445	25.1003	25.1488	1.18148	1.039	25.0754	25.0526	1.13946	1.0276	3.59691e+07	2.59404e+07	4.98749e+07	1.92267	3.5354e+07	0.982898	0.0677409	1.04807	-0.017102	0.0480742	-0.146042	0.35608	-0.0593608	0.708835	2	64	-2.86659e-05	2
272	L-Methionine	HMDB00696		SAM, SAH, Methionine, Cysteine, Glutathione Metabolism	0.38504	-0.114717	-0.115718	0.708933	0.685874	0.685874	0.709824	0.879821	0.351997	0.999726	0.833192	NO	26.6059	27.901	NO	26.4252	28.0087	0.985445	0.985445	27.2582	27.2535	1.18223	1.03915	27.2305	27.217	1.17654	1.03448	1.60522e+08	1.15622e+08	2.22859e+08	1.92748	1.57469e+08	0.980979	0.073903	1.05256	-0.0190207	0.0525603	-0.0631662	0.691067	-0.0593398	0.708933	3	23	-4.37317e-05	3
273	PC(36:0)	HMDB08036		Phospholipid Metabolism	0.38434	0.116732	0.110074	0.709434	0.695237	0.695237	0.709342	0.149319	0.00277479	0.669625	0.0622631	NO	20.5416	21.9423	NO	20.4217	22.0388	0.985445	0.985445	21.254	21.2419	1.20011	1.04274	21.2848	21.2302	1.20144	1.03901	2.50094e+06	1.74915e+06	3.57584e+06	2.04434	2.55476e+06	1.02152	0.0818116	1.05835	0.0215221	0.0583462	0.0611823	0.70031	0.0592329	0.709434	10	10	-1.18466e-05	10
274	Xanthosine	HMDB00299		Purine Metabolism	0.38395	0.0992654	-0.0424412	0.709722	0.300099	0.300099	0.718916	9.48336e-05	2.48775e-09	0.00315144	1.7712e-06	YES	16.8507	18.7968	YES	17.2232	18.7308	0.985445	0.985445	17.9349	17.8238	1.56264	1.10783	17.9989	17.977	1.37465	1.0686	250585	104469	601063	5.75348	261938	1.04531	0.17604	1.12978	0.0453064	0.129779	0.161831	0.305883	0.0591717	0.709722	2	33	-2.86659e-05	6
275	Cytidine	HMDB00089		Pyrimidine Metabolism	0.38368	-0.111507	-0.111039	0.709913	0.695284	0.695284	0.712117	0.178743	0.0337992	0.0819667	0.000801186	NO	14.6589	21.7874	NO	15.0715	22.0821	0.985445	0.985445	18.8712	18.2232	2.41947	1.2247	18.729	18.5768	2.26666	1.18605	479499	84858.7	2.70943e+06	31.9288	434510	0.906176	0.38225	1.30337	-0.0938239	0.303373	-0.0611724	0.700357	-0.0591309	0.709913	2	51	-2.86659e-05	7
276	SM(d18:1/18:0)	HMDB01348		Sphingomyelin Metabolism	0.38087	-0.109927	-0.123214	0.71195	1	1	0.714512	0.238185	0.00736345	0.351874	0.0167537	YES	21.2783	22.9818	NO	21.2501	23.1088	0.985445	0.985445	22.1472	22.1301	1.29594	1.06128	22.106	22.1795	1.26728	1.05063	4.64471e+06	2.79441e+06	7.72017e+06	2.76272	4.51422e+06	0.971905	0.111532	1.08038	-0.0280952	0.0803752	0	1	-0.0586969	0.71195	8	44	-0.000104891	8
277	SM(d18:1/16:0 OH)			Sphingomyelin Metabolism	0.38068	-0.104956	-0.126288	0.712088	0.919472	0.919472	0.717235	0.282395	0.063345	0.098714	0.0143496	NO	21.6037	22.9377	NO	21.6402	22.9464	0.985445	0.985445	22.2788	22.2707	1.20902	1.04451	22.2501	22.2933	1.17081	1.03343	5.08848e+06	3.50767e+06	7.38172e+06	2.10445	4.98811e+06	0.980275	0.078722	1.05608	-0.0197245	0.0560821	-0.015789	0.920946	-0.0586676	0.712088	8	38	-0.000104891	8
278	Imidazoleacetic acid	HMDB02024		Microbiome Metabolism	0.36531	-0.125761	-0.0754581	0.723238	0.780892	0.780892	0.717739	0.662115	0.209261	0.289741	0.0891897	YES	19.676	20.6891	YES	19.676	20.6891	0.985445	0.985445	20.2645	20.1825	1.19105	1.04092	20.2328	20.1825	1.24179	1.04619	1.2596e+06	894153	1.7744e+06	1.98445	1.23221e+06	0.978253	0.0871329	1.06226	-0.0217471	0.0622571	-0.0434408	0.784729	-0.0562998	0.723238	6	30	-8.33809e-05	6
279	Dopamine	HMDB00073		Bioamines and Neurotransmitter Metabolism	0.35181	0.0967442	0.000312928	0.733085	0.640124	0.640124	0.738014	0.00463437	2.96678e-08	0.0927196	1.86482e-05	YES	18.8329	21.4083	YES	19.1469	21.0432	0.985445	0.985445	20.1919	20.1206	1.54332	1.10468	20.2525	20.0951	1.43142	1.07765	1.19777e+06	511682	2.80381e+06	5.4796	1.24913e+06	1.04287	0.179635	1.1326	0.0428745	0.132598	0.0730152	0.645856	0.0542188	0.733085	1	29	5.8918e-05	1
280	Citric acid	HMDB00094		Krebs Cycle	0.3487	-0.116964	-0.0796288	0.735361	0.780961	0.780961	0.731058	0.767983	0.343454	0.481211	0.136894	NO	19.8081	21.0871	NO	19.5553	21.2993	0.985445	0.985445	20.4725	20.4476	1.20008	1.04273	20.4417	20.4273	1.24236	1.04629	1.45489e+06	1.01761e+06	2.08008e+06	2.04408	1.42418e+06	0.978893	0.0889147	1.06357	-0.0211066	0.0635698	-0.0434267	0.784797	-0.0537391	0.735361	4	41	-1.73879e-05	4
281	Uracil	HMDB00300		Pyrimidine Metabolism	0.34288	0.105369	0.107061	0.739618	0.658306	0.658306	0.738989	0.922222	0.232376	0.628901	0.0900593	NO	17.7696	19.878	NO	17.5246	20.4848	0.985445	0.985445	18.8636	18.8238	1.36415	1.07384	18.9108	19.0047	1.3761	1.06884	476986	259524	876668	3.37799	492852	1.03326	0.140666	1.10241	0.0332614	0.102414	0.0690684	0.663834	0.0528431	0.739618	6	17	-8.33809e-05	6
282	Kynurenic acid	HMDB00715		Tryptophan, Kynurenine, Serotonin, Melatonin Metabolism	0.34167	0.0941061	0.0421879	0.740503	0.839775	0.839775	0.745216	0.888895	0.0786405	0.610773	0.0339463	YES	18.4144	19.847	NO	17.9047	20.5416	0.985445	0.985445	19.1825	19.1307	1.45625	1.09006	19.2335	19.2232	1.36589	1.06718	594978	284810	1.24293e+06	4.36406	616399	1.036	0.155803	1.11404	0.0360045	0.114041	0.0315754	0.842649	0.0526569	0.740503	6	7	-8.33809e-05	6
283	1-Methylhistidine	HMDB00001		Histidine, Histamine, Carnosine Metabolism	0.33353	-0.108061	-0.0830515	0.74648	0.613241	0.613241	0.74367	0.732103	0.995604	0.849049	0.981611	YES	25.3526	26.4559	NO	25.1185	26.5148	0.985445	0.985445	25.8524	25.9043	1.20457	1.04362	25.8234	25.8167	1.23301	1.04464	6.0584e+07	4.20657e+07	8.72544e+07	2.07424	5.93777e+07	0.980088	0.0881195	1.06298	-0.0199116	0.0629837	-0.0789385	0.619247	-0.0514021	0.74648	6	22	-8.33809e-05	6
284	THC 18:1/22:0			Glycosphingolipid Metabolism	0.33288	0.101663	0.109342	0.746958	0.829896	0.829896	0.746612	0.876385	0.115351	0.997313	0.449392	NO	13.9666	15.7787	NO	13.8045	15.8826	0.985445	0.985445	14.8369	14.8727	1.3216	1.06606	14.8778	14.8435	1.32786	1.06091	29265.7	16943.4	50549.5	2.98344	30107.2	1.02875	0.125677	1.09102	0.028754	0.0910194	0.0335516	0.832937	0.0513019	0.746958	8	26	-0.000104891	8
285	PG(32:2)	HMDB10586		Phospholipid Metabolism	0.32887	0.0986879	0.118897	0.749901	0.869506	0.869506	0.750332	0.783365	2.25882e-05	0.92602	0.000805645	NO	12.3745	19.4608	YES	12.6865	18.111	0.985445	0.985445	15.7015	15.9177	2.30131	1.21072	15.8201	15.3987	2.27268	1.18671	53285.4	10402.5	272947	26.2387	57853.6	1.08573	0.370258	1.29258	0.0857318	0.292584	0.0256571	0.871869	0.0506853	0.749901	5	13	-0.000109608	5
286	PE(36:4)	HMDB09189		Phospholipid Metabolism	0.32061	-0.0926164	-0.110747	0.755994	0.676679	0.676679	0.758126	0.750992	0.0245412	0.432267	0.00118613	NO	20.7273	24.8278	NO	20.3213	24.9024	0.985445	0.985445	22.9545	22.7776	1.89164	1.15747	22.8693	22.6119	1.79323	1.1295	8.12822e+06	2.3302e+06	2.83529e+07	12.1676	7.66224e+06	0.942671	0.27455	1.20962	-0.0573287	0.209617	-0.0651243	0.681988	-0.049411	0.755994	5	15	-0.000109608	5
287	SM(d18:1/26:2)			Sphingomyelin Metabolism	0.3193	0.120087	0.184053	0.756966	0.761645	0.761645	0.749286	0.886962	0.804209	0.234911	0.237083	YES	17.8692	18.4715	NO	17.5096	18.8603	0.985445	0.985445	18.1963	18.1704	1.13028	1.02849	18.2175	18.185	1.18866	1.03669	300351	236257	381832	1.61617	304800	1.01481	0.0659233	1.04675	0.014815	0.0467547	0.0473708	0.765779	0.049208	0.756966	8	19	-0.000104891	8
288	SM(d18:1/26:0)	HMDB11698		Sphingomyelin Metabolism	0.31798	-0.0991707	-0.0876909	0.757939	0.390134	0.390134	0.756736	0.0403699	0.491456	0.196062	0.764776	YES	17.769	18.7793	YES	17.77	18.6764	0.985445	0.985445	18.2918	18.2741	1.17993	1.03869	18.2681	18.2232	1.19081	1.03708	320906	232027	443830	1.91284	315683	0.983725	0.0758863	1.05401	-0.0162745	0.0540084	-0.134212	0.39678	-0.0490048	0.757939	2	66	-2.86659e-05	2
289	PE(34:1)	HMDB08927		Phospholipid Metabolism	0.31586	-0.0893452	-0.148149	0.759505	0.81026	0.81026	0.762588	0.974453	0.0497672	0.919025	0.0133477	NO	18.7667	23.3583	NO	18.1671	23.7532	0.985445	0.985445	21.1753	21.0625	1.91947	1.16136	21.0913	20.9601	1.77296	1.12683	2.36811e+06	659734	8.50033e+06	12.8845	2.23409e+06	0.943407	0.276135	1.21095	-0.0565928	0.210946	-0.0374958	0.813627	-0.0486781	0.759505	5	16	-0.000109608	5
290	BMP(18:1/16:1)			Phospholipid Metabolism	0.31518	-0.0807982	-0.246643	0.760008	0.552606	0.552606	0.768144	0.185395	0.000321995	0.0104406	4.90545e-05	YES	14.7163	19.053	NO	14.748	19.8633	0.985445	0.985445	17.4447	16.8846	2.34087	1.21546	17.3456	17.3056	1.81079	1.1318	178399	33683.2	944868	28.0516	166551	0.933587	0.333389	1.25997	-0.0664126	0.25997	0.0927452	0.559099	-0.0485732	0.760008	5	6	-0.000109608	5
291	CL(18:2/18:1/18:1/20:4)	HMDB57992		Cardiolipin Metabolism	0.31347	0.093926	0.0947852	0.76127	0.810268	0.810268	0.761739	0.904616	0.321093	0.943705	0.481733	NO	16.966	19.9493	NO	16.6145	20.3721	0.985445	0.985445	18.4001	18.4576	1.49578	1.09678	18.4547	18.4933	1.48531	1.08599	345928	157124	761603	4.84715	359261	1.03854	0.178674	1.13184	0.0385436	0.131843	0.0374943	0.813634	0.04831	0.76127	7	33	-0.000130437	10
292	THC 18:1/24:1			Glycosphingolipid Metabolism	0.31026	0.0952093	0.126126	0.763646	0.969754	0.969754	0.763117	0.78492	0.396027	0.722528	0.25698	NO	15.0408	18.7758	YES	15.5394	17.8751	0.985445	0.985445	16.8338	16.9083	1.49756	1.09707	16.8893	16.7073	1.51337	1.09024	116809	52933	257768	4.8697	121388	1.0392	0.182759	1.13505	0.0391976	0.135053	0.00592159	0.970311	0.0478148	0.763646	8	23	-0.000104891	8
293	Urea	HMDB00294		Urea Cycle	0.30847	0.0790948	0.00552406	0.764965	0.631085	0.631085	0.772929	0.500068	0.0290354	0.252659	0.0230275	YES	24.899	26.5216	NO	25.1565	26.7067	0.985445	0.985445	25.8752	25.7103	1.31165	1.06421	25.9062	25.9316	1.20865	1.04031	6.15477e+07	3.61651e+07	1.04745e+08	2.8963	6.28826e+07	1.02169	0.106358	1.07651	0.021689	0.0765071	0.0749946	0.636913	0.0475404	0.764965	6	9	-8.33809e-05	6
294	N-Acetylaspartylglutamic acid	HMDB01067	3106-85-2	Bioamines and Neurotransmitter Metabolism	0.30799	-0.0963047	-0.0724121	0.765321	0.781013	0.781013	0.764047	0.24011	0.991426	0.214508	0.830272	YES	14.2502	16.061	NO	13.0876	16.7149	0.985445	0.985445	14.9773	15.1556	1.43179	1.08583	14.9275	14.9012	1.46313	1.08259	32257.1	15962.6	65184.9	4.0836	31161.2	0.966025	0.164983	1.12115	-0.0339754	0.121153	-0.0434162	0.784848	-0.0474662	0.765321	1	24	5.8918e-05	1
295	SM(d18:1/26:1 OH)			Sphingomyelin Metabolism	0.30728	0.104286	0.160372	0.765849	0.909451	0.909451	0.761595	0.80565	0.776526	0.9097	0.760516	YES	18.66	20.0519	YES	18.6458	20.0052	0.985445	0.985445	19.3804	19.356	1.24783	1.05211	19.4138	19.3255	1.30795	1.05757	682488	442212	1.05332e+06	2.38193	698429	1.02336	0.10905	1.07852	0.0233581	0.0785179	0.0177619	0.911105	0.0473563	0.765849	3	14	-4.37317e-05	3
296	PG(34:1)	HMDB10573		Phospholipid Metabolism	0.29972	-0.0850184	-0.133633	0.771454	0.771348	0.771348	0.774259	0.0651743	0.000289772	0.00277551	1.12237e-05	YES	17.1939	19.4878	YES	16.198	20.6931	0.985445	0.985445	18.753	18.3408	2.21072	1.19961	18.6557	18.4456	2.01559	1.15737	441797	93311.7	2.09175e+06	22.4168	412982	0.934778	0.33675	1.26291	-0.0652225	0.262909	-0.045386	0.775334	-0.0461912	0.771454	5	18	-0.000109608	5
297	THC 18:1/20:0			Glycosphingolipid Metabolism	0.29876	0.110646	0.335314	0.772169	0.79073	0.79073	0.76536	0.0120692	2.49273e-07	0.0612928	7.56719e-05	YES	13.3201	16.2672	YES	13.6149	15.805	0.985445	0.985445	14.8466	14.7936	1.43641	1.08663	14.9044	14.7099	1.64895	1.10992	29462.3	14487.7	59914.6	4.13555	30666.8	1.04088	0.192362	1.14263	0.0408837	0.142633	-0.0414427	0.794412	0.0460427	0.772169	7	42	-0.000130437	7
298	PE(32:1)	HMDB08859		Phospholipid Metabolism	0.29034	-0.078685	-0.160157	0.778432	0.552606	0.552606	0.783225	0.420069	3.24307e-05	0.536912	0.000432134	YES	14.2751	17.8229	NO	13.5797	18.156	0.985445	0.985445	16.1134	16.049	2.09781	1.18527	16.0293	15.8679	1.81015	1.13172	70894	16593.9	302880	18.2525	66879.2	0.94337	0.303312	1.23397	-0.0566304	0.233974	-0.0927452	0.559099	-0.0447438	0.778432	5	24	-0.000109608	5
299	THC 18:1/24:0			Glycosphingolipid Metabolism	0.28956	-0.0958018	-0.0429721	0.779003	0.820035	0.820035	0.775804	0.731285	0.258654	0.65627	0.107064	NO	15.4961	17.8084	NO	15.2036	18.1288	0.985445	0.985445	16.7328	16.6523	1.36809	1.07455	16.6894	16.6662	1.44069	1.07911	108908	58921.7	201301	3.41642	105687	0.97042	0.151078	1.1104	-0.0295795	0.110399	-0.0355295	0.82324	-0.0446255	0.779003	8	21	-0.000104891	8
300	Hexose Pool	HMDB00122		Glycolysis and Gluconeogenesis Metabolism	0.28855	0.0776071	0.0526376	0.779758	0.829876	0.829876	0.784883	0.733389	0.642167	0.251982	0.274422	YES	22.8961	23.5584	NO	22.8523	23.5399	0.985445	0.985445	23.1718	23.2273	1.16502	1.03566	23.1889	23.1961	1.12773	1.02538	9.44968e+06	7.00496e+06	1.27476e+07	1.8198	9.56236e+06	1.01192	0.062154	1.04402	0.0119239	0.0440234	-0.0335557	0.832917	0.0444692	0.779758	1	23	5.8918e-05	1
301	Dimethyl-L-arginine	HMDB01539		Nitric Oxide, Superoxide, Peroxide Metabolism	0.27777	-0.0831623	-0.0836409	0.787791	0.649003	0.649003	0.788231	0.0382568	0.00484463	0.0317924	0.00706748	NO	24.5409	25.5808	YES	24.5741	25.5393	0.985445	0.985445	25.0459	25.0609	1.13225	1.0289	25.031	25.0567	1.12966	1.02575	3.464e+07	2.7155e+07	4.4188e+07	1.62725	3.4284e+07	0.989724	0.055091	1.03892	-0.0102762	0.0389246	0.0710821	0.654637	-0.0428083	0.787791	6	29	-8.33809e-05	9
302	O-acetylserine	HMDB03011		Microbiome Metabolism	0.27575	0.0784371	0.0399189	0.789295	0.630891	0.630891	0.79177	0.000254566	1.43951e-07	0.00891158	5.89281e-05	YES	16.14	17.5323	YES	16.1748	17.522	0.985445	0.985445	16.8078	16.8361	1.28122	1.0585	16.8359	16.8484	1.2464	1.047	114726	70586.5	186467	2.64168	116978	1.01963	0.105439	1.07582	0.0196277	0.0758219	0.0750372	0.636721	0.0424977	0.789295	6	35	-8.33809e-05	6
303	SM(d18:1/20:2)			Sphingomyelin Metabolism	0.27127	-0.0763246	-0.0957336	0.792644	0.552574	0.552574	0.79553	0.627855	0.00555657	0.853381	0.0355975	NO	17.8972	21.002	YES	18.1201	20.5177	0.985445	0.985445	19.4952	19.4496	1.58755	1.11186	19.4444	19.3189	1.49436	1.08737	739015	298694	1.82844e+06	6.12146	713399	0.965338	0.194946	1.14468	-0.0346618	0.144681	-0.0927528	0.559067	-0.041807	0.792644	5	26	-0.000109608	5
304	Ethanolamine	HMDB00149		Phospholipid Metabolism	0.26985	-0.0925261	-0.0587273	0.793708	0.849587	0.849587	0.789621	0.938585	0.863637	0.350064	0.306288	NO	23.8645	24.7278	NO	23.5065	25.0718	0.985445	0.985445	24.3043	24.2961	1.14415	1.03138	24.2863	24.2891	1.18053	1.03521	2.0717e+07	1.5911e+07	2.69747e+07	1.69535	2.04604e+07	0.987617	0.066926	1.04748	-0.0123828	0.0474824	-0.0296175	0.852294	-0.0415877	0.793708	4	34	-1.73879e-05	4
305	2-Ketobutyric acid	HMDB00005		SAM, SAH, Methionine, Cysteine, Glutathione Metabolism	0.25583	-0.0717374	-0.0769019	0.804207	0.849648	0.849648	0.807068	0.76933	0.675198	0.749457	0.654368	NO	25.7348	26.0783	YES	25.7589	26.0816	0.985445	0.985445	25.9075	25.9066	1.04873	1.01098	25.9026	25.9203	1.04193	1.0086	6.29427e+07	5.7338e+07	6.90952e+07	1.20505	6.27282e+07	0.996592	0.0200166	1.01397	-0.0034076	0.0139711	0.0296055	0.852354	-0.0394278	0.804207	9	13	-2.19457e-05	9
306	Citramalic acid	HMDB00426		Krebs Cycle	0.25429	-0.0758439	-0.0767168	0.805366	0.909392	0.909392	0.8059	0.610935	0.440661	0.545663	0.274162	NO	19.553	20.7134	NO	19.6685	20.6229	0.985445	0.985445	20.1912	20.1332	1.15598	1.03381	20.1753	20.1457	1.15179	1.0299	1.19715e+06	901081	1.5905e+06	1.76511	1.18406e+06	0.989067	0.0641002	1.04543	-0.0109335	0.0454327	-0.0177734	0.911047	-0.0391897	0.805366	4	31	-1.73879e-05	1
307	BMP(20:4/22:6)			Phospholipid Metabolism	0.25416	0.0911347	0.215162	0.805508	0.810207	0.810207	0.800438	0.125973	0.16225	0.300284	0.194368	NO	12.5462	15.8198	YES	12.8168	15.7586	0.985445	0.985445	14.1528	14.183	1.38322	1.07726	14.1955	14.2877	1.53394	1.09331	18214.7	9644.46	34400.7	3.56689	18761.3	1.03001	0.167612	1.1232	0.0300066	0.123198	0.0375064	0.813575	0.0391606	0.805508	8	25	-0.000104891	8
308	Hexacosanoic acid	HMDB02356	506-46-7	Very Long Chain Fatty Acid Oxidation	0.25048	0.0849678	0.395076	0.808225	0.622142	0.622142	0.804707	0.0455924	0.368383	0.00168753	0.14536	YES	15.8633	18.748	YES	14.6201	20.1132	0.985445	0.985445	16.832	17.3056	2.03036	1.17642	16.9189	17.3667	2.35978	1.19605	116668	29114.4	467514	16.0578	123904	1.06202	0.348786	1.27349	0.0620227	0.273488	0.076965	0.628061	0.038603	0.808225	3	12	-4.37317e-05	3
309	PC(36:1)	HMDB08037		Phospholipid Metabolism	0.25015	-0.0772422	-0.0699031	0.808478	0.979834	0.979834	0.807823	0.229327	0.0104538	0.816906	0.149031	YES	24.2168	25.302	YES	24.2979	25.231	0.985445	0.985445	24.779	24.7594	1.17449	1.03759	24.761	24.7645	1.18171	1.03543	2.87881e+07	2.10042e+07	3.94566e+07	1.87851	2.84326e+07	0.987653	0.073188	1.05204	-0.0123465	0.0520389	-0.00394757	0.980206	-0.0385512	0.808478	10	21	-1.18466e-05	10
310	Hypotaurine	HMDB00965		Taurine, Hypotaurine Metabolism	0.24939	0.0729874	0.0541346	0.809043	0.494905	0.494905	0.810238	0.677448	0.0839348	0.303985	0.047541	YES	15.4917	17.062	NO	15.3803	17.3083	0.985445	0.985445	16.2955	16.2769	1.32867	1.06737	16.3255	16.3443	1.30644	1.05732	80435.7	46084.1	140393	3.04646	82121.5	1.02096	0.123744	1.08956	0.0209581	0.0895591	0.106593	0.501665	0.0384353	0.809043	7	12	-0.000130437	7
311	BMP(18:1/18:2)			Phospholipid Metabolism	0.2465	-0.0649192	-0.160029	0.811218	0.929521	0.929521	0.8165	0.39311	0.00435242	0.14029	0.000259716	NO	14.2774	18.8983	YES	15.235	17.6154	0.985445	0.985445	16.5847	16.5878	1.79838	1.14413	16.5297	16.4252	1.55202	1.09599	98284.3	31111.2	310493	9.9801	94610	0.962616	0.23498	1.17689	-0.0373835	0.176891	-0.0138131	0.930813	-0.0379894	0.811218	5	9	-0.000109608	5
312	SM(d18:1/16:2)			Sphingomyelin Metabolism	0.24492	0.0686571	0.0443544	0.812407	0.829882	0.829882	0.815161	0.720081	0.478394	0.673338	0.271683	NO	19.3051	20.8592	NO	19.4318	20.7063	0.985445	0.985445	20.0909	20.0821	1.22086	1.04685	20.1106	20.0691	1.18788	1.03655	1.11673e+06	755240	1.65126e+06	2.1864	1.13214e+06	1.0138	0.0839328	1.0599	0.0137952	0.0599034	0.0335543	0.832924	0.0377457	0.812407	8	47	-0.000104891	8
313	L-Valine	HMDB00883		Branch Chain Amino Acid Metabolism	0.24468	-0.0705868	-0.0782053	0.812586	0.959688	0.959688	0.814273	0.000375543	1.28532e-06	0.0149218	0.000321851	YES	22.3926	23.5524	NO	22.344	23.5585	0.985445	0.985445	23.011	22.9725	1.19692	1.0421	22.9927	22.9513	1.1787	1.03488	8.45307e+06	5.943e+06	1.20233e+07	2.0231	8.3465e+06	0.987392	0.0773683	1.05509	-0.012608	0.0550916	-0.00789385	0.960429	-0.037709	0.812586	6	25	-8.33809e-05	6
314	Glycylproline	HMDB00721		Gamma-Glutamyl and other Dipeptides	0.23648	0.103415	0.561761	0.818767	0.800487	0.800487	0.810045	0.428946	0.841276	0.101712	0.344876	NO	14.559	16.5425	YES	13.309	17.0493	0.985445	0.985445	15.5038	15.5507	1.4021	1.08062	15.5543	15.1791	1.79306	1.12948	46464.4	23957.1	90116.9	3.76159	48117.1	1.03557	0.20825	1.15529	0.0355692	0.155286	-0.0394677	0.804013	0.0364438	0.818767	10	4	-1.18466e-05	10
315	Hydroxyproline	HMDB00725		Vitamin C (Ascorbate) Metabolism	0.22612	-0.0670325	-0.0792161	0.82658	0.979837	0.979837	0.827246	0.474183	0.00354318	0.554321	0.00943158	YES	21.6255	24.0398	YES	21.767	23.879	0.985445	0.985445	22.8966	22.8327	1.47584	1.0934	22.859	22.823	1.45541	1.0814	7.80859e+06	3.64128e+06	1.67452e+07	4.59872	7.60749e+06	0.974246	0.171294	1.12607	-0.0257535	0.126068	0.00394709	0.980208	-0.0348477	0.82658	3	24	-4.37317e-05	3
316	1-Methyladenosine	HMDB03331		Purine Metabolism	0.22096	-0.0758739	-0.0500991	0.830478	0.909451	0.909451	0.827049	0.465188	0.143319	0.890562	0.539982	NO	25.6121	26.4175	NO	25.6038	26.5138	0.985445	0.985445	26.0277	26.0148	1.09863	1.02181	26.0174	26.0588	1.12326	1.02453	6.84092e+07	5.68915e+07	8.22586e+07	1.44589	6.79227e+07	0.992889	0.0468174	1.03298	-0.00711144	0.0329837	-0.0177619	0.911105	-0.0340528	0.830478	6	19	-8.33809e-05	6
317	Dehydroascorbic acid	HMDB01264		Vitamin C (Ascorbate) Metabolism	0.21969	-0.0848277	0.00963838	0.831434	0.667474	0.667474	0.825468	0.28993	0.121269	0.0267976	0.00554247	NO	21.3135	22.5133	NO	20.7656	22.919	0.985445	0.985445	21.9321	21.9134	1.19503	1.04172	21.9103	21.8423	1.29832	1.05595	4.00156e+06	2.82208e+06	5.674e+06	2.01057	3.94154e+06	0.985	0.0982106	1.07044	-0.0149999	0.0704449	-0.067095	0.672894	-0.0338578	0.831434	4	8	-1.73879e-05	4
318	PI(16:0/16:0)	HMDB09778		Phospholipid Metabolism	0.21947	0.0653186	0.0251289	0.831603	0.810275	0.810275	0.832126	0.639777	8.1416e-07	0.442268	0.000186113	YES	19.4236	23.7133	NO	19.0044	23.9802	0.985445	0.985445	21.2907	21.5685	1.95926	1.16684	21.354	21.4923	1.92192	1.14594	2.56523e+06	686476	9.58575e+06	13.9637	2.68043e+06	1.04491	0.296948	1.22854	0.0449104	0.228543	0.0374928	0.813642	0.0338235	0.831603	10	26	-1.18466e-05	10
319	SM(d18:1/16:1)	HMDB29216		Sphingomyelin Metabolism	0.20697	0.0628079	0.0774268	0.841064	0.979836	0.979836	0.840997	0.412069	0.53347	0.14805	0.37908	NO	19.535	22.7811	NO	19.511	22.7428	0.985445	0.985445	21.0349	21.1581	1.41141	1.08226	21.0662	21.1269	1.41471	1.07502	2.14857e+06	1.09353e+06	4.2215e+06	3.86043	2.19557e+06	1.02188	0.154593	1.11311	0.0218787	0.113108	0.00394725	0.980207	0.0318977	0.841064	5	21	-0.000109608	5
320	SM(d18:1/16:1 OH)	HMDB13463		Sphingomyelin Metabolism	0.20127	-0.0672818	-0.0370443	0.845391	0.979838	0.979838	0.842865	0.284521	0.290263	0.56562	0.482071	NO	24.0692	25.7208	NO	23.8733	25.926	0.985445	0.985445	24.9091	24.895	1.19324	1.04136	24.892	24.8997	1.23295	1.04463	3.15061e+07	2.22846e+07	4.45433e+07	1.99884	3.11338e+07	0.988183	0.0859516	1.06139	-0.0118166	0.0613876	0.00394677	0.98021	-0.0310184	0.845391	8	48	-0.000104891	8
321	PC(20:5/P-16:0)	HMDB11222		Plasmalogen Metabolism	0.19934	0.0693964	0.132934	0.846859	0.89942	0.89942	0.84345	0.0198173	1.09812e-05	0.145846	0.000822922	YES	17.2076	19.3768	NO	16.563	19.8833	0.985445	0.985445	18.2593	18.2922	1.33804	1.06909	18.2885	18.2232	1.44417	1.07965	313764	177306	555243	3.13156	320169	1.02041	0.146676	1.10702	0.0204143	0.107016	-0.0197394	0.901254	0.0307204	0.846859	3	8	-4.37317e-05	3
322	PI(36:1)			Phospholipid Metabolism	0.19843	0.0674087	0.155379	0.847545	0.919462	0.919462	0.844688	0.475763	0.00498458	0.805475	0.0230561	NO	22.7059	25.3491	YES	22.553	25.3102	0.985445	0.985445	24.0058	24.0275	1.3975	1.07981	24.0383	23.9316	1.50205	1.08853	1.68448e+07	8.74131e+06	3.24604e+07	3.71345	1.72291e+07	1.02282	0.165071	1.12122	0.022817	0.121221	-0.0157909	0.920936	0.0305811	0.847545	10	29	-1.18466e-05	10
323	Octanoylcarnitine	HMDB00791	25243-95-2	Fatty Acid Oxidation and Synthesis	0.19823	-0.0547272	-0.116871	0.8477	0.889459	0.889459	0.85042	0.779538	0.012949	0.486063	0.0283647	NO	26.7574	29.933	NO	26.8705	29.936	0.985445	0.985445	28.3077	28.3452	1.67062	1.12495	28.2672	28.4032	1.53542	1.09353	3.32246e+08	1.21512e+08	9.08448e+08	7.4762	3.23044e+08	0.972305	0.213285	1.15933	-0.027695	0.159325	-0.0217063	0.89147	-0.0305496	0.8477	4	37	-1.73879e-05	4
324	L-isoleucine	HMDB00172		Branch Chain Amino Acid Metabolism	0.19337	0.057301	0.0523181	0.851393	0.685934	0.685934	0.851972	0.382575	0.0787908	0.537965	0.253518	YES	29.1145	29.6469	NO	29.0131	29.7975	0.985445	0.985445	29.3674	29.3807	1.10389	1.02293	29.3756	29.4053	1.09994	1.02006	6.92588e+08	5.70616e+08	8.40631e+08	1.4732	6.96521e+08	1.00568	0.0434881	1.0306	0.00567946	0.0306026	0.0631534	0.691127	0.0298003	0.851393	6	36	-8.33809e-05	1
325	SM(d18:1/22:1)	HMDB12104		Sphingomyelin Metabolism	0.18982	-0.0596588	-0.0436276	0.854089	0.969757	0.969757	0.853137	0.304803	0.252004	0.281759	0.0957143	NO	20.8161	22.8838	NO	20.9152	22.7307	0.985445	0.985445	21.8781	21.85	1.28888	1.05995	21.8563	21.823	1.31232	1.05831	3.85458e+06	2.34401e+06	6.3386e+06	2.70417	3.79666e+06	0.984974	0.117218	1.08464	-0.0150258	0.0846416	0.00592111	0.970313	-0.0292537	0.854089	8	42	-0.000104891	8
326	PI(36:0)	HMDB09808		Phospholipid Metabolism	0.18824	-0.0687624	0.0801012	0.855291	0.676655	0.676655	0.851127	0.61915	0.0388498	0.600571	0.0464859	NO	19.4431	22.0675	YES	19.1342	22.067	0.985445	0.985445	20.7002	20.7553	1.34853	1.07101	20.6706	20.6006	1.49967	1.08817	1.7037e+06	948124	3.06139e+06	3.22889	1.66902e+06	0.979649	0.157021	1.11498	-0.0203511	0.114982	-0.0651296	0.681963	-0.0290101	0.855291	10	16	-1.18466e-05	10
327	SM(d18:1/24:0 OH)			Sphingomyelin Metabolism	0.18368	0.0484723	0.0111404	0.858761	0.695249	0.695249	0.862667	0.865835	0.455825	0.886378	0.576802	NO	18.7218	19.8984	NO	18.8759	19.8574	0.985445	0.985445	19.3353	19.3101	1.19673	1.04206	19.3479	19.3667	1.14487	1.02861	661468	465194	940553	2.02185	667251	1.00874	0.0720393	1.0512	0.00874341	0.0512015	0.0611798	0.700322	0.0283074	0.858761	8	28	-0.000104891	8
328	BMP(16:0/16:0)			Phospholipid Metabolism	0.18211	-0.0483742	-0.184378	0.859958	0.969763	0.969763	0.863626	0.20034	0.0443209	0.138452	0.00151127	NO	13.2734	19.4531	NO	13.5923	19.6038	0.985445	0.985445	16.6233	16.3632	2.35752	1.21744	16.5635	16.5981	1.92783	1.14668	100955	18798.1	542173	28.8419	96852	0.959363	0.345775	1.27083	-0.0406374	0.270833	0.00591991	0.970319	-0.028065	0.859958	5	12	-0.000109608	5
329	LysoPC(18:0)	HMDB10384		Phospholipid Metabolism	0.17745	0.0487593	-0.00345742	0.863501	0.685958	0.685958	0.866077	0.64311	0.0518314	0.725387	0.0432517	NO	21.9004	24.218	NO	22.074	24.2636	0.985445	0.985445	23.051	23.0592	1.35207	1.07165	23.0722	23.1688	1.28336	1.0534	8.6906e+06	4.81158e+06	1.56968e+07	3.26229	8.81936e+06	1.01482	0.124899	1.09043	0.0148165	0.0904313	0.0631483	0.691151	0.0273482	0.863501	5	25	-0.000109608	10
330	2-Arachidonylglycerol	HMDB04666		Endocannabinoid Metabolism	0.17474	-0.0595925	0.0181946	0.86557	0.839781	0.839781	0.862964	0.178759	0.000331802	0.23011	0.000402521	YES	16.3664	19.6539	NO	15.6325	20.7277	0.985445	0.985445	18.1149	18.0102	1.67808	1.1261	18.0704	18.1801	1.88356	1.14114	283871	102917	782991	7.608	275248	0.969623	0.25619	1.19432	-0.0303773	0.19432	0.0315741	0.842656	-0.0269298	0.86557	9	20	-2.19457e-05	3
331	Vitamin D3	HMDB14315	67-97-0	Vitamin D (Calciferol) Metabolism	0.17085	-0.0526672	-0.051547	0.868536	0.929487	0.929487	0.868111	0.0115731	0.0131075	0.0343452	0.0291144	NO	22.4239	24.5607	YES	22.8548	24.1782	0.985445	0.985445	23.4752	23.4923	1.20447	1.0436	23.4611	23.5165	1.21251	1.041	1.16614e+07	8.09821e+06	1.67923e+07	2.07358	1.15477e+07	0.99025	0.0845666	1.06037	-0.00975036	0.0603691	-0.0138198	0.93078	-0.0263301	0.868536	8	41	-0.000104891	8
332	2-Hydroxyglutarate	HMDB59655		Krebs Cycle	0.16904	0.0448455	-0.0283372	0.869913	0.640043	0.640043	0.873361	5.9177e-07	1.13295e-09	0.000147996	1.3274e-06	YES	20.0144	21.1868	YES	20.0868	21.0222	0.985445	0.985445	20.6175	20.6006	1.32738	1.06713	20.6358	20.5545	1.24124	1.04609	1.60872e+06	923444	2.80255e+06	3.03489	1.62929e+06	1.01278	0.114073	1.08228	0.0127816	0.0822794	0.0730329	0.645776	0.026052	0.869913	4	36	-1.73879e-05	4
333	Taurocholic acid	HMDB00036		Bile Salt Metabolism	0.16629	-0.0627843	1.47792	0.872016	0.418673	0.418673	0.867791	0.400791	0.00096531	0.198828	0.000244233	NO	13.0349	22.1408	YES	12.5411	22.3093	0.985445	0.985445	17.9619	17.5878	2.66725	1.25241	17.8731	17.4252	4.03025	1.33727	255318	37324.7	1.7465e+06	46.7919	240067	0.940264	0.530322	1.44425	-0.0597359	0.444252	-0.126302	0.425436	-0.0256274	0.872016	10	27	-1.18466e-05	10
334	Malic acid	HMDB00744		Krebs Cycle	0.16483	0.0512635	0.0606499	0.873127	0.676655	0.676655	0.872522	0.405034	0.318658	0.233236	0.0525033	NO	21.6504	24.1211	NO	21.6222	24.1456	0.985445	0.985445	22.8713	22.8858	1.29046	1.06025	22.8902	22.8839	1.30766	1.05753	7.67277e+06	4.65471e+06	1.26477e+07	2.71718	7.77373e+06	1.01316	0.116767	1.0843	0.0131579	0.0843023	0.0651296	0.681963	0.025403	0.873127	4	38	-1.73879e-05	4
335	Cholestenone	HMDB00921		Cholesterol, Cortisol, Non-Gonadal Steroid Metabolism	0.16033	-0.0522245	-0.0328435	0.876568	0.939566	0.939566	0.875034	0.032996	0.0126254	0.0460629	0.0441002	NO	21.3788	23.5813	YES	21.7762	23.3093	0.985445	0.985445	22.5302	22.48	1.19423	1.04156	22.5168	22.5427	1.22368	1.04299	6.05702e+06	4.2773e+06	8.57725e+06	2.00529	6.00113e+06	0.990773	0.0844906	1.06031	-0.00922688	0.0603133	0.0118403	0.940676	-0.0247086	0.876568	8	30	-0.000104891	8
336	Hypoxanthine	HMDB00157		Purine Metabolism	0.15863	-0.0438474	-0.102944	0.877867	0.752033	0.752033	0.880022	0.000413206	1.16612e-08	0.00416631	3.80815e-06	YES	20.322	22.4177	NO	19.7936	23.0093	0.985445	0.985445	21.5265	21.3699	1.5813	1.11085	21.4975	21.4015	1.46822	1.08337	3.02084e+06	1.23044e+06	7.41648e+06	6.02752	2.96075e+06	0.980107	0.19066	1.14129	-0.0198925	0.141285	0.0493446	0.756312	-0.0244465	0.877867	1	21	5.8918e-05	1
337	DHC(18:1/24:0)			Glycosphingolipid Metabolism	0.1571	0.0422174	-0.0829532	0.879028	0.89944	0.89944	0.881894	0.685975	0.327466	0.641209	0.0763706	NO	13.8024	19.474	YES	14.6553	18.6772	0.985445	0.985445	16.5356	16.6382	2.08357	1.18342	16.5803	16.6662	1.78153	1.12796	94994.8	22534	400463	17.7715	97984.9	1.03148	0.298679	1.23002	0.0314762	0.230017	0.0197354	0.901274	0.0242124	0.879028	2	42	-2.86659e-05	2
338	PE(36:3)	HMDB09060		Phospholipid Metabolism	0.15445	-0.0421291	-0.161212	0.881059	0.949626	0.949626	0.883492	0.0565228	3.22688e-05	0.0100199	5.03929e-06	YES	20.7015	23.0663	NO	18.7167	25.0955	0.985445	0.985445	22.1625	21.8839	2.18981	1.197	22.1149	21.9061	1.89266	1.14228	4.6944e+06	1.01014e+06	2.18161e+07	21.5971	4.54191e+06	0.967518	0.322699	1.25067	-0.0324822	0.250668	-0.00986651	0.950552	-0.023803	0.881059	5	11	-0.000109608	5
339	Agmatine	HMDB01432		Polyamine Metabolism	0.15299	0.0373219	-0.082943	0.882177	0.989919	0.989919	0.887657	0.979732	0.137926	0.999691	0.297931	NO	16.283	20.0083	YES	17.4787	18.9105	0.985445	0.985445	18.1577	18.1457	1.54713	1.1053	18.1812	18.1946	1.30225	1.05661	292428	124321	687850	5.53285	297230	1.01642	0.164846	1.12105	0.0164208	0.121047	-0.0019733	0.990104	0.0235776	0.882177	9	11	-2.19457e-05	9
340	Glycerophosphocholine	HMDB00086		Phospholipid Metabolism	0.15294	0.0522612	0.109904	0.882216	1	1	0.879891	0.476997	0.127139	0.181799	0.0440143	NO	22.7159	25.1291	NO	22.7332	25.4376	0.985445	0.985445	24.0291	23.9225	1.28981	1.06012	24.0483	24.0854	1.36654	1.06728	1.71192e+07	1.03957e+07	2.81911e+07	2.7118	1.73484e+07	1.01339	0.126173	1.0914	0.0133889	0.0913951	0	1	0.0235699	0.882216	1	25	5.8918e-05	1
341	SM(d18:1/24:2)			Sphingomyelin Metabolism	0.15218	0.0419126	0.00635722	0.882792	0.909454	0.909454	0.88495	0.372715	0.912652	0.71521	0.929958	YES	20.9599	23.2302	NO	20.924	23.1944	0.985445	0.985445	22.0566	22.0951	1.37603	1.07598	22.0759	22.0592	1.30396	1.0569	4.3621e+06	2.33337e+06	8.15468e+06	3.49481	4.42085e+06	1.01347	0.132424	1.09613	0.0134685	0.0961338	-0.0177612	0.911108	0.0234537	0.882792	3	13	-4.37317e-05	3
342	Ureidopropionic acid	HMDB00026		Pyrimidine Metabolism	0.15192	0.0505312	0.102548	0.882998	0.929516	0.929516	0.88116	0.389523	0.353485	0.211709	0.0693839	NO	19.8714	22.5418	YES	20.289	22.2064	0.985445	0.985445	21.2443	21.2066	1.27234	1.05681	21.2618	21.2477	1.32754	1.06086	2.48408e+06	1.54931e+06	3.98282e+06	2.5707	2.51449e+06	1.01225	0.116704	1.08425	0.0122454	0.0842548	0.0138142	0.930808	0.0234123	0.882998	9	29	-2.19457e-05	9
343	L-Tyrosine	HMDB00158		Tyrosine and Phenylalanine Metabolism	0.15168	0.0469985	0.0643043	0.883181	0.909462	0.909462	0.882696	0.753249	0.881168	0.535299	0.789506	NO	21.9874	23.3726	NO	21.7211	23.5606	0.985445	0.985445	22.6246	22.68	1.24778	1.0521	22.6396	22.6409	1.26035	1.04943	6.46679e+06	4.19046e+06	9.97968e+06	2.38153	6.53442e+06	1.01046	0.10106	1.07256	0.010458	0.0725612	-0.0177597	0.911116	0.0233753	0.883181	6	28	-8.33809e-05	3
344	AICAR	HMDB03192		Purine Metabolism	0.14948	0.0481062	0.0413575	0.88486	0.55259	0.55259	0.883651	0.37652	1.4072e-05	0.800858	0.000299839	NO	15.0941	19.8688	NO	15.0166	20.5038	0.985445	0.985445	17.6455	17.4815	1.83017	1.14873	17.6874	17.7602	1.96181	1.15086	205031	62709.8	670350	10.6897	211080	1.0295	0.284801	1.21824	0.0295026	0.218242	0.092749	0.559083	0.0230371	0.88486	10	22	-1.18466e-05	10
345	Purine	HMDB01366		Purine Metabolism	0.14578	0.0417511	0.027198	0.887692	0.752062	0.752062	0.888863	0.838121	0.231264	0.809631	0.461877	YES	21.621	22.5627	NO	21.5478	22.5903	0.985445	0.985445	22.0529	22.0918	1.17184	1.03705	22.0625	22.0691	1.15383	1.03029	4.35107e+06	3.18872e+06	5.93711e+06	1.86191	4.37997e+06	1.00664	0.0678778	1.04817	0.00664252	0.0481737	0.0493386	0.756341	0.0224669	0.887692	6	18	-8.33809e-05	6
346	SM(d18:1/20:0)	HMDB12102		Sphingomyelin Metabolism	0.14571	-0.0406852	-0.0896276	0.887743	1	1	0.88949	0.4408	0.0106575	0.386843	0.00429899	YES	18.4957	21.4806	NO	18.5111	21.6007	0.985445	0.985445	20.0993	19.9882	1.56743	1.10861	20.0729	20.0559	1.46946	1.08356	1.12331e+06	465510	2.71061e+06	5.82289	1.10295e+06	0.981881	0.188504	1.13958	-0.0181193	0.139582	0	1	-0.0224565	0.887743	5	23	-0.000109608	5
347	PC(38:5)	HMDB07989		Phospholipid Metabolism	0.14466	-0.0545854	0.0295141	0.888547	0.829855	0.829855	0.884867	0.00492418	8.28145e-06	0.0341814	0.000883913	YES	23.2483	24.1459	YES	23.0776	24.4003	0.985445	0.985445	23.6933	23.6971	1.2122	1.04514	23.6781	23.7389	1.31415	1.05862	1.3564e+07	9.30214e+06	1.97783e+07	2.12621	1.34222e+07	0.989551	0.103973	1.07473	-0.0104491	0.0747294	0.0335597	0.832897	-0.0222948	0.888547	3	4	-4.37317e-05	3
348	Adipic acid	HMDB00448	124-04-9	Fatty Acid Oxidation and Synthesis	0.14157	0.0399064	0.0142756	0.890914	0.561026	0.561026	0.892399	0.3332	0.197525	0.42088	0.265964	NO	17.2281	19.3563	YES	18.0947	18.6301	0.985445	0.985445	18.3452	18.2922	1.23271	1.04917	18.3572	18.3624	1.20055	1.03885	333009	220987	501817	2.27079	335801	1.00838	0.0884207	1.06321	0.00838404	0.0632057	0.0907866	0.567463	0.0218183	0.890914	9	7	-2.19457e-05	9
349	Uric acid	HMDB00289		Purine Metabolism	0.14003	-0.0422009	-0.0421145	0.892096	0.899448	0.899448	0.892179	0.537604	0.947141	0.430275	0.7131	YES	25.9309	26.9095	NO	25.7642	27.0013	0.985445	0.985445	26.3803	26.4202	1.17083	1.03684	26.3707	26.3828	1.16986	1.03325	8.73496e+07	6.41233e+07	1.18989e+08	1.85562	8.67701e+07	0.993367	0.0703696	1.04999	-0.00663338	0.0499856	-0.0197338	0.901282	-0.0215805	0.892096	6	31	-8.33809e-05	6
350	PG(36:2)	HMDB10619		Phospholipid Metabolism	0.13935	-0.0439016	-0.064084	0.892527	0.96976	0.96976	0.89179	0.000352056	9.36531e-10	0.00219886	4.47835e-07	YES	11.9863	15.4336	NO	10.7622	16.7004	0.985445	0.985445	13.9403	13.7099	1.96566	1.16771	13.8975	13.7313	2.06679	1.16344	15719.7	4179.93	59118.2	14.1433	15260.2	0.970766	0.31262	1.24196	-0.0292341	0.241961	-0.00592039	0.970317	-0.0214939	0.892527	5	8	-0.000109608	5
351	Ceramide(d18:1/24:2 OH)			Ceramide Metabolism	0.13015	-0.0414746	0.0172244	0.899672	0.752043	0.752043	0.898776	0.0112682	0.422584	0.0974263	0.582232	YES	16.865	19.969	NO	16.1002	21.0901	0.985445	0.985445	18.4986	18.417	1.59546	1.11313	18.4706	18.5951	1.66936	1.11277	370364	148242	925311	6.2419	363257	0.980811	0.218337	1.16339	-0.019189	0.163392	-0.0493426	0.756321	-0.0200573	0.899672	2	40	-2.86659e-05	2
352	Fumaric acid	HMDB00134		Krebs Cycle	0.12489	0.0437825	0.224689	0.903709	0.552542	0.552542	0.901449	2.9794e-05	0.971064	0.00208896	0.992833	YES	15.8758	19.7592	YES	15.939	20.1355	0.985445	0.985445	17.6961	17.8175	1.87797	1.15555	17.7359	18.0372	2.23484	1.18256	212356	61749.9	730287	11.8265	218297	1.02798	0.319416	1.24783	0.0279755	0.247825	0.0927603	0.559035	0.0192463	0.903709	4	43	-1.73879e-05	4
353	THC 18:1/18:0			Glycosphingolipid Metabolism	0.12315	0.0456014	0.259594	0.905231	0.88945	0.88945	0.902292	0.783732	0.0321653	0.684346	0.0457952	NO	11.7255	15.0986	NO	11.6398	15.9877	0.985445	0.985445	13.5509	13.412	1.60589	1.11479	13.582	13.8138	1.92847	1.14676	12001	4742.61	30368.3	6.40329	12263.1	1.02184	0.252207	1.19103	0.0218353	0.191027	0.0217081	0.891462	0.0189407	0.905231	4	12	-1.73879e-05	8
354	Glycocholic acid	HMDB00138		Bile Salt Metabolism	0.11913	-0.0468928	1.40382	0.908122	0.463633	0.463633	0.904623	0.994042	0.000635942	0.783852	0.0003717	NO	18.6088	25.0137	YES	18.0341	25.158	0.985445	0.985445	21.8502	21.8113	2.29245	1.20965	21.7941	21.5961	3.48615	1.29744	3.78067e+06	743672	1.92201e+07	25.8449	3.63642e+06	0.961844	0.46532	1.38062	-0.0381562	0.380623	-0.114456	0.470446	-0.0183603	0.908122	10	12	-1.18466e-05	10
355	PI(32:2)	HMDB09798		Phospholipid Metabolism	0.11662	0.0309089	-0.135768	0.910051	0.80048	0.80048	0.912461	0.122326	7.63849e-11	0.0377001	1.06525e-07	YES	14.5461	19.5604	NO	14.2146	19.8706	0.985445	0.985445	16.9403	17.0532	2.56821	1.24158	16.9824	17.0426	2.05108	1.16159	125760	19800	798762	40.3414	129480	1.02958	0.379679	1.30105	0.0295827	0.301052	0.0394693	0.804005	0.0179733	0.910051	10	25	-1.18466e-05	10
356	13S-hydroxyoctadecadienoic acid	HMDB04667	5204-88-6	Eicosanoid and Resolvin Metabolism	0.11472	0.0297968	-0.101258	0.911515	0.535732	0.535732	0.914292	1.53317e-06	3.49014e-10	9.72242e-05	1.86069e-07	YES	18.9731	21.0032	NO	18.784	21.5567	0.985445	0.985445	20.2323	19.9882	1.68931	1.12782	20.2548	20.1704	1.46204	1.08242	1.23175e+06	440770	3.44215e+06	7.80939	1.25114e+06	1.01575	0.207776	1.15491	0.0157457	0.154907	0.0967154	0.542324	0.0176796	0.911515	7	36	-0.000130437	7
357	L-Asparagine	HMDB00168		Amino Acid Metabolism (not otherwise covered)	0.11172	0.037037	0.0610801	0.913816	0.771249	0.771249	0.9125	0.779923	0.874155	0.751281	0.900917	NO	20.5124	21.9597	YES	20.624	21.9174	0.985445	0.985445	21.2081	21.2361	1.15734	1.03409	21.2159	21.2707	1.18649	1.0363	2.42258e+06	1.81925e+06	3.22598e+06	1.77325	2.43572e+06	1.00543	0.070607	1.05016	0.00542674	0.0501584	0.0454062	0.775236	0.0172182	0.913816	9	31	-2.19457e-05	9
358	Cholesterol	HMDB00507		Cholesterol, Cortisol, Non-Gonadal Steroid Metabolism	0.11075	-0.0333549	-0.0347977	0.914568	0.93953	0.93953	0.914641	0.603099	0.710179	0.576049	0.784332	NO	26.5251	27.3154	NO	26.4814	27.2901	0.985445	0.985445	26.8987	26.9203	1.10377	1.02291	26.8939	26.8858	1.10309	1.02067	1.25113e+08	1.03101e+08	1.51825e+08	1.47259	1.24702e+08	0.996712	0.0440337	1.03099	-0.00328769	0.0309924	-0.0118475	0.94064	-0.0170674	0.914568	8	32	-0.000104891	8
359	Decanoylcarnitine	HMDB00651		Fatty Acid Oxidation and Synthesis	0.10968	-0.0290512	-0.115376	0.91539	0.404301	0.404301	0.917668	0.111567	0.0168229	0.0503442	0.0315316	YES	22.1214	24.0233	NO	21.2672	24.6812	0.985445	0.985445	22.9542	23.0723	1.73568	1.13485	22.9311	22.9742	1.52106	1.09139	8.12673e+06	2.75775e+06	2.39484e+07	8.68406	7.99759e+06	0.984109	0.221866	1.16624	-0.0158912	0.166241	-0.130243	0.411014	-0.0169025	0.91539	4	9	-1.73879e-05	4
360	PC(P-18:0/22:6)	HMDB08752		Plasmalogen Metabolism	0.10956	-0.0404173	0.0481469	0.915482	0.979833	0.979833	0.91292	0.894954	0.856031	0.800958	0.686529	NO	17.3628	18.9484	NO	17.1682	18.9594	0.985445	0.985445	18.1131	18.1556	1.2364	1.04989	18.1007	18.0638	1.33887	1.06274	283513	187043	429739	2.29754	281092	0.99146	0.112426	1.08104	-0.00854005	0.0810444	-0.00394789	0.980204	-0.016884	0.915482	3	16	-4.37317e-05	3
361	Histamine	HMDB00870		Histidine, Histamine, Carnosine Metabolism	0.10834	0.0384173	0.0942436	0.916413	0.969755	0.969755	0.914318	0.603397	0.44172	0.374002	0.379459	NO	20.149	21.5356	NO	20.1703	21.5297	0.985445	0.985445	20.878	20.8423	1.16337	1.03532	20.8864	20.85	1.21702	1.0418	1.92714e+06	1.43254e+06	2.5925e+06	1.80972	1.93837e+06	1.00583	0.0774552	1.05516	0.00583022	0.0551552	0.00592135	0.970312	0.0166973	0.916413	6	21	-8.33809e-05	3
362	Azelaic acid	HMDB00784	123-99-9	Nitric Oxide, Superoxide, Peroxide Metabolism	0.10719	0.032594	0.0331899	0.917304	0.8004	0.8004	0.917232	0.849462	0.549005	0.784695	0.547812	NO	19.4099	21.0971	NO	19.4672	21.1307	0.985445	0.985445	20.2711	20.2535	1.22972	1.04858	20.2808	20.2989	1.23258	1.04457	1.26532e+06	843689	1.89767e+06	2.24926	1.27388e+06	1.00676	0.0929584	1.06656	0.00676273	0.066555	0.0394853	0.803927	0.0165189	0.917304	7	38	-0.000130437	7
363	Cortisone	HMDB02802		Cholesterol, Cortisol, Non-Gonadal Steroid Metabolism	0.10708	0.031611	0.00540169	0.917382	0.800464	0.800464	0.917761	0.795729	0.0043717	0.461736	0.00379819	NO	14.519	18.9489	NO	15.0827	18.4377	0.985445	0.985445	16.7013	16.734	1.65463	1.12247	16.7243	16.7602	1.61949	1.10575	106562	39714.5	285927	7.19956	108272	1.01605	0.220938	1.16549	0.0160459	0.165491	0.0394725	0.803989	0.0165031	0.917382	3	10	-4.37317e-05	3
364	Ceramide(d18:1/20:0 OH)			Ceramide Metabolism	0.10699	-0.0304672	-0.0764291	0.917455	0.810215	0.810215	0.91841	0.353683	0.00174746	0.126128	0.00318934	NO	15.2834	18.5332	YES	15.9503	18.4002	0.985445	0.985445	17.0947	16.9083	1.50157	1.09775	17.0768	17.1752	1.43722	1.07856	139964	63094.2	310487	4.92101	138241	0.987691	0.173228	1.12758	-0.0123088	0.127578	0.0375049	0.813582	-0.0164886	0.917455	2	32	-2.86659e-05	2
365	Desmosterol	HMDB02719		Cholesterol, Cortisol, Non-Gonadal Steroid Metabolism	0.10605	-0.0288899	-0.0640145	0.918175	0.631085	0.631085	0.919875	0.113965	0.0527536	0.078488	0.108457	NO	21.3452	23.3136	NO	21.6024	22.9504	0.985445	0.985445	22.2651	22.3294	1.23428	1.04947	22.2563	22.2764	1.18635	1.03627	5.04042e+06	3.33654e+06	7.61442e+06	2.28213	5.00986e+06	0.993937	0.0865791	1.06185	-0.00606251	0.0618493	-0.0749946	0.636913	-0.0163442	0.918175	8	15	-0.000104891	8
366	PC(18:1.22:6)			Phospholipid Metabolism	0.10311	-0.03236	-0.0232262	0.920436	0.723304	0.723304	0.919928	0.934436	0.397796	0.823663	0.406986	NO	19.4184	20.8977	NO	19.2897	21.0265	0.985445	0.985445	20.1495	20.1581	1.20296	1.0433	20.1409	20.1581	1.21837	1.04204	1.16308e+06	809685	1.67072e+06	2.06342	1.15615e+06	0.994038	0.08527	1.06089	-0.00596186	0.0608863	0.0552928	0.727998	-0.0158911	0.920436	3	5	-4.37317e-05	3
367	CL(18:2/18:2/16:1/16:1)	HMDB57668		Cardiolipin Metabolism	0.10085	0.0316415	0.0501904	0.922178	0.676667	0.676667	0.921684	0.28211	0.070886	0.550878	0.0768959	NO	18.9126	22.936	YES	20.1019	22.4281	0.985445	0.985445	20.9862	20.9243	1.72033	1.13254	21.0109	21.265	1.78539	1.12847	2.07715e+06	717248	6.01542e+06	8.38681	2.11311e+06	1.01731	0.250292	1.18945	0.0173142	0.189448	0.0651269	0.681976	0.0155422	0.922178	7	28	-0.000130437	7
368	Homoarginine	HMDB00670		Polyamine Metabolism	0.10069	0.0398238	0.187627	0.922297	0.949626	0.949626	0.919292	0.24947	0.00186518	0.456081	0.0146384	YES	21.4567	23.2724	NO	20.3654	24.5897	0.985445	0.985445	22.51	22.3645	1.31633	1.06508	22.5258	22.4775	1.51655	1.09071	5.97304e+06	3.48532e+06	1.02364e+07	2.93701	6.03878e+06	1.01101	0.154817	1.11328	0.0110055	0.113281	0.00986651	0.950552	0.0155182	0.922297	9	5	-2.19457e-05	3
369	Citrulline	HMDB00904		Urea Cycle	0.097399	0.0289369	0.0250264	0.924832	0.969757	0.969757	0.925086	0.320966	0.93596	0.652253	0.998006	YES	23.0127	24.6643	YES	22.9521	24.7055	0.985445	0.985445	23.8036	23.8385	1.28478	1.05917	23.8141	23.8288	1.27485	1.05194	1.46423e+07	8.95998e+06	2.39283e+07	2.67057	1.47489e+07	1.00728	0.11052	1.07962	0.00727749	0.079617	-0.00592111	0.970313	0.0150105	0.924832	9	27	-2.19457e-05	9
370	Malonylcarnitine	HMDB02095		Fatty Acid Oxidation and Synthesis	0.092396	0.0247771	-0.069089	0.928683	0.658202	0.658202	0.930409	0.347527	0.0624582	0.0563808	0.00157514	YES	22.5034	25.4833	NO	22.5431	25.9639	0.985445	0.985445	24.3446	23.9933	1.64084	1.12031	24.3623	24.2535	1.47382	1.08423	2.13036e+07	8.0709e+06	5.62318e+07	6.96723	2.15666e+07	1.01235	0.20119	1.14965	0.0123454	0.149646	0.0690908	0.663732	0.0142396	0.928683	4	39	-1.73879e-05	4
371	Gluconic acid	HMDB00625		Microbiome Metabolism	0.088549	0.0243746	-0.00998981	0.931645	0.85958	0.85958	0.932914	0.316278	0.00473316	0.776128	0.0429844	YES	21.1466	22.5534	YES	21.2154	22.5449	0.985445	0.985445	21.9132	21.85	1.28847	1.05987	21.9221	21.8802	1.23441	1.04489	3.9493e+06	2.4031e+06	6.49037e+06	2.70083	3.97378e+06	1.0062	0.105122	1.07559	0.00619708	0.0755856	0.0276285	0.862115	0.0136466	0.931645	6	24	-8.33809e-05	6
372	Cysteine	HMDB00574		SAM, SAH, Methionine, Cysteine, Glutathione Metabolism	0.086442	0.0244163	-0.000752899	0.933268	0.989918	0.989918	0.93415	0.937094	0.131284	0.637851	0.23259	NO	18.2949	20.303	NO	18.2836	20.2002	0.985445	0.985445	19.275	19.2989	1.28257	1.05876	19.2837	19.2419	1.2441	1.04659	634374	389498	1.0332e+06	2.65266	638241	1.00609	0.105364	1.07577	0.00609493	0.0757658	0.00197338	0.990104	0.0133219	0.933268	7	3	-0.000130437	7
373	Hexanoylcarnitine	HMDB00705		Fatty Acid Oxidation and Synthesis	0.085178	0.0224126	-0.0674073	0.934242	0.939566	0.939566	0.936112	0.104461	0.000541309	0.181246	0.00352452	YES	24.4633	26.8665	YES	24.5756	26.7325	0.985445	0.985445	25.6401	25.6649	1.62981	1.11858	25.6559	25.654	1.44139	1.07922	5.22935e+07	2.00751e+07	1.36219e+08	6.78547	5.28691e+07	1.01101	0.195535	1.14515	0.0110079	0.145148	0.0118403	0.940676	0.0131271	0.934242	4	24	-1.73879e-05	4
374	SM(d18:1/16:0)	HMDB10169		Sphingomyelin Metabolism	0.085139	-0.0304777	0.017796	0.934271	0.622114	0.622114	0.932535	0.147718	0.00812496	0.0649145	0.00592603	YES	24.0926	24.9405	YES	23.9495	25.3145	0.985445	0.985445	24.5412	24.5165	1.21673	1.04603	24.5325	24.632	1.29465	1.05532	2.44131e+07	1.66205e+07	3.58594e+07	2.15753	2.42676e+07	0.994039	0.101244	1.0727	-0.00596082	0.0726982	0.0769713	0.628033	-0.0131212	0.934271	8	18	-0.000104891	8
375	PI(36:2)	HMDB09809		Phospholipid Metabolism	0.082126	0.02516	-0.00527272	0.936593	0.695272	0.695272	0.936453	0.038353	1.45953e-07	0.336927	4.69693e-05	YES	23.3944	26.2729	NO	23.0864	26.6001	0.985445	0.985445	24.8442	24.8336	1.62181	1.11732	24.8617	24.8433	1.64145	1.10886	3.01189e+07	1.16745e+07	7.77032e+07	6.65578	3.04876e+07	1.01224	0.21872	1.1637	0.0122402	0.163701	0.0611749	0.700345	0.0126568	0.936593	10	31	-1.18466e-05	10
376	Butyrylcarnitine	HMDB02013		Microbiome Metabolism	0.081188	-0.0225197	-0.0723739	0.937315	0.969754	0.969754	0.938378	0.384218	0.0489159	0.153734	0.00774158	YES	26.3519	28.7111	NO	26.3988	29.0007	0.985445	0.985445	27.7008	27.5315	1.44969	1.08893	27.6887	27.6998	1.36847	1.0676	2.18151e+08	1.05355e+08	4.51708e+08	4.28746	2.16334e+08	0.991672	0.154957	1.11339	-0.00832782	0.113388	-0.00592159	0.970311	-0.0125123	0.937315	6	20	-8.33809e-05	6
377	SM(d18:1/26:1)			Sphingomyelin Metabolism	0.079623	0.0259259	0.0374434	0.938522	0.604425	0.604425	0.937755	0.0358028	0.00865692	0.0222681	0.00513371	YES	18.0749	18.8643	NO	17.9528	19.1108	0.985445	0.985445	18.506	18.4696	1.1291	1.02825	18.5105	18.5318	1.14803	1.0292	372271	293430	472296	1.60957	373445	1.00315	0.0577891	1.04087	0.00315287	0.0408694	0.0809054	0.610514	0.012271	0.938522	8	20	-0.000104891	8
378	PE(36:1)	HMDB08993		Phospholipid Metabolism	0.078502	0.0230191	-0.021179	0.939385	0.869527	0.869527	0.93974	0.336096	0.00382279	0.234946	0.000924446	YES	20.9328	23.9012	NO	20.0431	24.9948	0.985445	0.985445	22.5639	22.417	1.70422	1.1301	22.5816	22.5189	1.65528	1.11081	6.20016e+06	2.1808e+06	1.76275e+07	8.08306	6.27672e+06	1.01235	0.232631	1.17498	0.0123472	0.174976	0.0256529	0.871889	0.0120983	0.939385	5	10	-0.000109608	5
379	Ceramide(d18:1/22:2 OH)			Ceramide Metabolism	0.07687	-0.0280411	0.122552	0.940643	0.979838	0.979838	0.938926	0.663531	0.0297872	0.991825	0.201218	NO	17.3016	20.2318	YES	16.7504	20.4179	0.985445	0.985445	18.645	18.7667	1.49304	1.09631	18.6288	18.5842	1.7201	1.11974	409924	186863	899257	4.81238	405343	0.988824	0.210286	1.15692	-0.0111763	0.156918	-0.00394677	0.98021	-0.0118468	0.940643	2	71	-2.86659e-05	2
380	Palmitoylethanolamide	HMDB02100		Endocannabinoid Metabolism	0.075952	-0.0261762	0.0204146	0.941351	0.820049	0.820049	0.940112	0.859191	0.363312	0.666268	0.302542	NO	18.8755	21.0164	YES	19.1825	20.8214	0.985445	0.985445	19.9557	19.9459	1.37835	1.07639	19.9436	20.002	1.49044	1.08677	1.01688e+06	542158	1.90726e+06	3.5179	1.00837e+06	0.991636	0.160285	1.11751	-0.00836435	0.117508	0.0355266	0.823254	-0.0117052	0.941351	4	21	-1.73879e-05	4
381	Dodecenoylcarnitine	HMDB13326		Fatty Acid Oxidation and Synthesis	0.074052	0.0215182	0.00694852	0.942815	0.929516	0.929516	0.94325	0.113399	0.296975	0.0500917	0.216492	YES	24.2834	26.3367	NO	23.6308	27.0511	0.985445	0.985445	25.1807	25.3101	1.48845	1.09554	25.193	25.341	1.44697	1.08009	3.80315e+07	1.74416e+07	8.29277e+07	4.75459	3.83584e+07	1.0086	0.172286	1.12684	0.0085952	0.126843	0.0138142	0.930808	0.0114125	0.942815	4	13	-1.73879e-05	4
382	PC(40:6)	HMDB08057		Phospholipid Metabolism	0.073217	0.0215316	0.00904963	0.943459	0.969763	0.969763	0.943759	0.294397	0.00639515	0.657314	0.0972461	YES	21.4409	23.6303	YES	21.4989	23.5341	0.985445	0.985445	22.5044	22.5356	1.39149	1.07874	22.5147	22.5165	1.36897	1.06768	5.94976e+06	3.11371e+06	1.1369e+07	3.65127	5.99224e+06	1.00714	0.144508	1.10535	0.0071389	0.105353	-0.00591991	0.970319	0.0112838	0.943459	3	17	-4.37317e-05	3
383	N-Acetylglutamic acid	HMDB01138		GABA, Glutamate, Arginine, Ornithine, Proline Metabolism	0.061474	-0.0194636	0.00158217	0.952516	0.969753	0.969753	0.952141	0.136851	0.260658	0.157349	0.070535	NO	16.6517	18.6528	NO	16.5205	18.8669	0.987625	0.987625	17.7886	17.6523	1.28119	1.05849	17.7817	17.6937	1.30854	1.05767	226416	139311	367984	2.64146	225327	0.995189	0.115195	1.08312	-0.00481124	0.0831211	-0.00592183	0.97031	-0.00947409	0.952516	1	27	5.8918e-05	1
384	1-Pyrroline-5-carboxylic acid	HMDB01301		GABA, Glutamate, Arginine, Ornithine, Proline Metabolism	0.060632	-0.0173619	-0.0458399	0.953166	0.929516	0.929516	0.953657	0.723186	0.047544	0.927575	0.0926439	NO	17.7652	20.1494	NO	18.0545	19.9876	0.987625	0.987625	19.0138	18.9573	1.36918	1.07475	19.0059	19.0211	1.32786	1.06091	529314	285923	979891	3.42711	526435	0.994559	0.134507	1.09772	-0.0054405	0.0977175	0.0138142	0.930808	-0.00934419	0.953166	3	18	-4.37317e-05	3
385	CL(18:2/18:2/18:1/18:1)	HMDB10243		Cardiolipin Metabolism	0.050536	0.0132136	-0.0733231	0.960958	0.889455	0.889455	0.962126	0.431367	0.000235141	0.832231	0.00639601	NO	20.6348	23.6875	NO	20.8601	23.1712	0.987625	0.987625	22.1841	22.1612	1.55289	1.10624	22.1925	22.0156	1.38311	1.06997	4.76516e+06	2.01115e+06	1.12904e+07	5.61393	4.79295e+06	1.00583	0.175324	1.12922	0.00583245	0.129218	0.0217072	0.891466	0.00778833	0.960958	7	41	-0.000130437	7
386	3-Hydroxylinoleylcarnitine			Fatty Acid Oxidation and Synthesis	0.049547	-0.0180816	0.0395652	0.961722	0.979834	0.979834	0.96061	0.657391	0.995411	0.794439	0.924302	NO	20.3916	21.6668	YES	20.5472	21.5246	0.987625	0.987625	21.0475	21.0292	1.15739	1.0341	21.0437	21.0359	1.21888	1.04213	2.16731e+06	1.62742e+06	2.88631e+06	1.77356	2.16159e+06	0.997361	0.0767188	1.05462	-0.0026395	0.0546167	0.00394757	0.980206	-0.00763587	0.961722	2	20	-2.86659e-05	2
387	12-HETE	HMDB06111		Eicosanoid and Resolvin Metabolism	0.048544	-0.0149617	0.00966708	0.962496	0.929516	0.929516	0.962372	0.53547	0.0390507	0.302987	0.00136632	NO	15.5732	19.5582	NO	15.3037	20.0564	0.987625	0.987625	17.7176	17.5657	1.89747	1.15829	17.7037	17.68	1.94171	1.14839	215536	61418.4	756384	12.3153	213481	0.990462	0.291187	1.22365	-0.0095375	0.223646	-0.0138142	0.930808	-0.0074813	0.962496	1	28	5.8918e-05	1
388	Guanosine monophosphate	HMDB01397		Purine Metabolism	0.047315	-0.0112574	-0.132614	0.963653	0.800472	0.800472	0.965531	0.0797779	6.77735e-07	0.258473	0.000141781	YES	11.4267	14.7269	NO	12.1692	14.115	0.987625	0.987625	13.1392	13.0768	1.5431	1.10464	13.1322	13.1421	1.27907	1.05266	9021.96	3855.2	21113.2	5.47657	8978.01	0.995128	0.161544	1.11848	-0.00487152	0.118484	0.0394709	0.803997	-0.0072503	0.963653	2	35	-2.86659e-05	7
389	CoQ10H2	HMDB13111		Ubiquinone and Dolichol Metabolism	0.045818	-0.0124707	-0.19458	0.964644	0.909462	0.909462	0.965377	0.727627	0.120658	0.75764	0.00433706	NO	10.0809	18.4067	YES	11.8236	17.2049	0.987625	0.987625	14.2669	14.2438	2.68997	1.25485	14.2491	14.5142	2.235	1.18258	19713.6	2834.39	137111	48.374	19471.8	0.987736	0.407181	1.32609	-0.0122644	0.326092	0.0177597	0.911116	-0.00705245	0.964644	4	11	-1.73879e-05	4
390	PE(18:0/18:0)	HMDB08991		Phospholipid Metabolism	0.042376	-0.0142714	0.0700273	0.967259	0.969758	0.969758	0.966677	0.334201	0.620121	0.208564	0.487916	NO	17.6575	20.6239	NO	16.7116	21.5042	0.987625	0.987625	19.0445	19.1407	1.40689	1.08147	19.0374	19.1079	1.50635	1.08918	540699	276928	1.05571e+06	3.81222	538071	0.99514	0.167199	1.12288	-0.00486012	0.122876	-0.00592087	0.970314	-0.0065307	0.967259	3	9	-4.37317e-05	3
391	Ribose 5-phosphate	HMDB01548		Pentose Phosphate, Gluconate Metabolism	0.041367	0.0116816	0.00279625	0.968037	0.761645	0.761645	0.968462	0.297172	0.124598	0.5463	0.285186	YES	20.8949	21.4458	NO	20.9839	21.4648	0.987625	0.987625	21.1963	21.1704	1.07922	1.01764	21.1975	21.2244	1.06917	1.01404	2.40275e+06	2.06926e+06	2.78998e+06	1.3483	2.40489e+06	1.00089	0.0322719	1.02262	0.000890961	0.0226212	0.0473708	0.765779	0.00637525	0.968037	4	17	-1.73879e-05	9
392	SM(d18:1/22:1 OH)	HMDB12105		Sphingomyelin Metabolism	0.03844	0.0120832	0.0227586	0.970298	0.949612	0.949612	0.970099	0.692613	0.567742	0.812926	0.527058	NO	20.9941	22.2964	NO	20.8496	22.5104	0.987625	0.987625	21.6826	21.6453	1.18852	1.04042	21.6856	21.68	1.2034	1.03936	3.36594e+06	2.39934e+06	4.72193e+06	1.96801	3.37297e+06	1.00209	0.0798121	1.05688	0.00208908	0.0568804	0.00986931	0.950538	0.00592413	0.970298	8	33	-0.000104891	8
393	Arginine	HMDB00517		GABA, Glutamate, Arginine, Ornithine, Proline Metabolism	0.031703	0.0119608	0.112744	0.975502	0.909429	0.909429	0.974687	0.371617	0.286499	0.340021	0.457985	NO	22.4859	24.5711	NO	22.3032	24.6813	0.988193	0.988193	23.5134	23.5285	1.23182	1.04899	23.517	23.4923	1.34451	1.06367	1.19743e+07	7.95751e+06	1.80187e+07	2.26437	1.20042e+07	1.0025	0.112661	1.08122	0.00249686	0.0812204	0.0177662	0.911083	0.00488589	0.975502	9	23	-2.19457e-05	9
394	PE(36:2)	HMDB08994		Phospholipid Metabolism	0.031305	0.00863892	-0.126721	0.975809	0.714049	0.714049	0.976246	0.0189632	2.87398e-06	0.00414467	5.01175e-06	YES	21.5536	23.2179	NO	19.12	26.1038	0.988193	0.988193	22.7638	22.3857	2.09006	1.18427	22.773	22.6119	1.85148	1.13705	7.12177e+06	1.6791e+06	3.02063e+07	17.9896	7.16727e+06	1.00639	0.306381	1.2366	0.00638887	0.236602	0.0572258	0.718871	0.00482454	0.975809	5	20	-0.000109608	5
395	Octulose-monophosphate			Pentose Phosphate, Gluconate Metabolism	0.019989	-0.00694756	0.0127696	0.984552	0.839576	0.839576	0.984206	0.972954	0.854112	0.557475	0.495413	YES	19.9807	20.2857	NO	19.8228	20.4934	0.992454	0.992454	20.1568	20.1332	1.07096	1.01585	20.1561	20.1581	1.09021	1.01817	1.16897e+06	1.02199e+06	1.33708e+06	1.30831	1.16841e+06	0.999524	0.0344949	1.0242	-0.000476181	0.0241982	-0.0316151	0.842454	-0.00308066	0.984552	9	33	-2.19457e-05	9
396	7-Dehydrocholesterol	HMDB00032		Cholesterol, Cortisol, Non-Gonadal Steroid Metabolism	0.018706	-0.00577525	-0.00178393	0.985544	0.81026	0.81026	0.985492	0.0632375	0.100578	0.171623	0.146197	NO	21.0988	23.0589	NO	21.185	22.9987	0.992454	0.992454	22.0959	22.0789	1.2483	1.0522	22.094	22.0918	1.25919	1.04923	4.48257e+06	2.90228e+06	6.92332e+06	2.38547	4.47683e+06	0.99872	0.10097	1.07249	-0.00128004	0.0724944	0.0374958	0.813627	-0.00288288	0.985544	8	35	-0.000104891	8
397	PE(32:2)	HMDB08957		Phospholipid Metabolism	0.01314	-0.00381179	-0.105364	0.989833	0.578212	0.578212	0.989916	0.00135247	1.55253e-10	0.0322073	2.36219e-07	YES	13.4682	17.2134	YES	13.5727	17.2908	0.992454	0.992454	15.4215	15.3408	1.99032	1.17106	15.4177	15.4318	1.88865	1.14178	43886.7	11387.9	169130	14.8517	43771.7	0.99738	0.297466	1.22898	-0.0026202	0.228984	0.0868324	0.584523	-0.00202751	0.989833	5	14	-0.000109608	1
398	L-Phenylalanine	HMDB00159		Tyrosine and Phenylalanine Metabolism	0.012983	0.00369289	-0.00873058	0.989966	0.989915	0.989915	0.990085	0.93448	0.425791	0.827733	0.585319	NO	27.418	28.3418	YES	27.3886	28.2884	0.992454	0.992454	27.8693	27.8799	1.15141	1.03287	27.8701	27.8385	1.13376	1.02652	2.45191e+08	1.85993e+08	3.23231e+08	1.73787	2.45318e+08	1.00052	0.0600293	1.04249	0.000520777	0.042487	-0.0019741	0.9901	0.00200087	0.989966	6	33	-8.33809e-05	6
399	SM(d18:1/24:1 OH)			Sphingomyelin Metabolism	0.0037951	-0.00110593	-0.0129691	0.997067	0.810215	0.810215	0.997088	0.334678	0.0230644	0.742522	0.134092	NO	18.9909	20.5778	NO	19.0241	20.6047	0.997067	0.997067	19.8304	19.7844	1.19091	1.0409	19.8301	19.8144	1.1773	1.03462	932249	661930	1.31296e+06	1.98354	932069	0.999807	0.0758604	1.05399	-0.000193204	0.0539894	0.0375049	0.813582	-0.000584881	0.997067	8	36	-0.000104891	8
[truncated: 15 more columns]

## Sheet: Table S7 ProgPaths Females
Table S7. Rank order of biochemical pathways in females predictive of the risk of recurrence in patients with recurrent major depressive disorder in remission.
No.	Pathway Name	Measured Metabolites in the Pathway (N)	Observed Hits in the Top 33 Metabolites	Expected Pathway Proportion (P = N/399)	Expected Hits in Sample of 33 (P * 33)	Fold Enrichment (Obs/Exp)	Hypergeometric p Value	Impact (Sum abs Cox PH) coefficients)	Percent Impact	Metabolites with Negative (-) Cox b Coefficients	Metabolites with Positive (+) Cox b Coefficients
1	Phospholipid Metabolism*#	70	6	0.175439	5.78947	1.03636	0.184594	3.65837	0.199564	5	1
2	Sphingomyelin Metabolism*#	36	6	0.0902256	2.97744	2.01515	0.0433561	2.55119	0.139167	6	0
3	SAM, SAH, Methionine, Cysteine, Glutathione	13	1	0.0325815	1.07519	0.93007	0.387467	1.84323	0.100548	1	0
4	Ceramide Metabolism*#	33	3	0.0827068	2.72932	1.09917	0.242426	1.46786	0.080072	3	0
5	GABA, Glutamate, Arginine, Ornithine, Proline	7	2	0.0175439	0.578947	3.45455	0.0927996	1.23664	0.0674589	2	0
6	Cholesterol, Cortisol, Non-Gonadal Steroids#	14	3	0.0350877	1.15789	2.59091	0.0785395	1.22143	0.0666289	1	2&
7	Microbiome Metabolism*	16	2	0.0401003	1.32331	1.51136	0.250623	0.973361	0.0530968	2	0
8	Glycosphingolipid Metabolism*#	14	2	0.0350877	1.15789	1.72727	0.224851	0.964435	0.0526099	2	0
9	Fatty Acid Oxidation and Synthesis#	33	2	0.0827068	2.72932	0.732782	0.254283	0.963185	0.0525417	1	1
10	Histidine, Histamine, Carnosine Metabolism	3	1	0.0075188	0.24812	4.0303	0.209779	0.760121	0.0414646	1	0
11	Purine Metabolism*	17	1	0.0426065	1.40602	0.71123	0.357923	0.663211	0.0361781	1	0
12	Plasmalogen Metabolism#	8	1	0.0200501	0.661654	1.51136	0.366261	0.624281	0.0340545	1	0
13	Eicosanoid and Resolvin Metabolism#	16	1	0.0401003	1.32331	0.755682	0.36758	0.515417	0.028116	0	1
14	Glycolysis and Gluconeogenesis Metabolism	5	1	0.0125313	0.413534	2.41818	0.295343	0.451129	0.0246091	0	1
15	Bioamines and Neurotransmitter Metabolism	7	1	0.0175439	0.578947	1.72727	0.348965	0.437951	0.0238902	1	0
									Subtotal	27	6
									Total	33
*Pathways with predictive metabolites in both males and females		&Androgenic, non-gonadal steroids
#Lipid pathways = 8 of 15
Abbreviations: "abs Cox PH"--absolute value of the Cox proportional hazard b coefficient

## Sheet: Table S8 ProgPaths Males
Table S8. Rank order of biochemical pathways in males predictive of the risk of recurrence in patients with recurrent major depressive disorder in remission.
No.	Pathway Name	Measured Metabolites in the Pathway (N)	Observed Hits in the Top 17 Metabolites	Expected Pathway Proportion (P = N/399)	Expected Hits in Sample of 17 (P * 17)	Fold Enrichment (Obs/Exp)	Hypergeometric p Value	Impact (Sum abs(CoxPH) coefficients)	Percent Impact	Metabolites with Negative (-) Cox b Coefficients	Metabolites with Positive (+) Cox b Coefficients
1	Sphingomyelin Metabolism*#	36	7	0.0902256	1.53383	4.56373	0.000246149	7.11625	0.443276	7	0
[truncated: 13 more rows]

## Sheet: Table S9 DxPx Females
Table S9. Representative diagnostic and prognostic metabolites for recurrent major depressive disorder in remission and the risk of recurrence. Females
[truncated: 16 more rows]

[truncated: 5 more sheets: Table S10 DxPx Males, Table S11 Female Log2, Table S12 Female Z-scores, Table S13 Male Log2, Tables S14 Male Z-scores]
